# Supplementary material for: Postoperative trachomatous trichiasis and associated factors among adults who underwent trachomatous trichiasis surgery in Ambassel District, North-East Ethiopia
Source: PLoS One. 2024 May 28;19(5):e0304407. doi: 10.1371/journal.pone.0304407 (PMC11132444; doi:10.1371/journal.pone.0304407)
Supplement: S1 Dataset — (XLSX) [file pone.0304407.s001.xlsx]

## Sheet: TT_data set
CODERESP	KEBELE	SEX	AGE	MARRIAGE	RESPONSI	FAMILYNO	NOCHILD	OCUPATON	EDUCTION	RESIDENC	RELIGION	ANIMAL	COWS	OX	HORSE	MULES	DONKEYS	SHEEP	GOATS	HEN	BEEHIVES	AGRLAND	HECTARES	ELECTRIC	WATCH	RADIO	TELEVISI	TELEPHON	REFRIDG	BED	TABLE	CHAIR	MOBILE	BAJAJ	CART	BICYCLE	MOTORBIK	GENERTOR	FACEWASH	SOUPUSE	HEARTRAC	TRANSMIT	PREVENT	LISTTWO	CAUSTRIC	BLINDNES	TRICURED	HOWTREAT	TOILET
1	1	2	65	3	2	4	1	2	1	2	1	2	#NULL!	#NULL!	#NULL!	#NULL!	#NULL!	#NULL!	#NULL!	#NULL!	#NULL!	1	1	1	1	1	1	2	2	1	1	1	1	2	2	2	2	2	2	2	2	3	3	2	3	1	1	3	1
2	1	1	47	2	1	5	1	1	1	2	3	1	1	2	0	0	0	0	4	2	0	1	1	1	1	2	1	2	2	2	2	2	1	2	2	2	2	2	2	2	1	1	1	1	1	1	1	3	1
3	1	2	40	2	1	4	1	2	2	2	1	1	1	1	0	0	0	0	0	7	0	1	1.33	1	1	1	1	2	1	1	1	1	1	2	2	2	2	2	4	1	1	1	1	1	1	1	1	1	1
4	1	2	40	2	1	5	1	1	2	2	3	1	0	2	0	0	0	5	0	4	0	1	0.66	1	1	2	1	2	2	2	2	1	1	2	2	2	2	2	3	1	1	1	1	1	1	1	1	3	1
5	1	2	58	2	1	5	2	1	1	2	2	1	1	2	0	0	0	5	0	3	0	1	0.66	1	2	2	2	2	2	2	2	2	1	2	2	2	2	2	4	2	1	2	1	1	1	1	1	1	1
6	1	1	60	4	1	2	2	1	1	2	2	1	0	0	0	0	0	0	5	0	0	1	0.66	1	2	2	2	2	2	2	2	2	1	2	2	2	2	2	4	2	1	2	1	1	2	1	1	2	1
7	1	2	52	3	1	3	2	2	1	2	2	1	1	0	0	0	0	4	0	6	0	1	0.66	1	2	2	1	2	2	1	1	1	1	2	2	2	2	2	3	1	1	1	1	1	1	1	1	3	1
8	1	1	65	2	1	5	2	1	1	2	2	1	1	1	0	0	0	0	4	6	0	1	0.66	1	2	2	1	2	2	2	1	1	1	2	2	2	2	2	4	1	1	2	1	1	2	1	1	1	1
9	1	1	55	2	1	4	1	1	1	2	2	1	0	2	0	0	1	0	3	5	0	1	1	1	1	1	2	2	2	1	2	2	1	2	2	2	2	2	4	2	1	1	1	1	1	1	1	3	1
10	1	1	47	2	1	4	1	1	2	2	1	1	1	2	0	0	0	0	0	5	0	1	1	1	1	1	2	2	2	1	1	1	1	2	2	2	2	2	3	1	1	1	1	1	1	1	1	3	1
11	1	1	56	2	1	6	1	1	1	2	2	1	1	2	0	0	0	0	0	6	0	1	1	1	2	1	2	2	2	2	2	2	1	2	2	2	2	2	4	2	1	1	1	1	1	1	1	3	1
12	1	2	60	2	1	4	2	1	1	2	2	1	1	1	0	0	0	0	5	5	0	1	1	1	2	1	2	2	2	2	2	1	1	2	2	2	2	2	3	2	1	2	1	1	2	1	1	1	1
13	1	1	62	2	1	2	2	1	1	2	2	1	1	0	0	0	0	3	0	3	0	1	1.33	1	2	2	2	2	2	2	2	2	2	2	2	2	2	2	4	1	1	1	1	1	2	1	1	3	1
14	1	2	68	4	2	4	1	1	1	2	2	2	#NULL!	#NULL!	#NULL!	#NULL!	#NULL!	#NULL!	#NULL!	#NULL!	#NULL!	1	1.33	1	2	2	2	2	2	2	2	1	1	2	2	2	2	2	3	2	1	2	1	1	2	1	1	3	2
15	1	1	71	2	1	2	2	1	1	2	2	1	1	1	0	0	0	0	0	3	0	1	1.66	1	2	2	2	2	2	2	2	2	2	2	2	2	2	2	2	2	2	3	3	2	3	3	1	3	2
16	7	2	51	2	1	3	1	1	2	2	1	1	1	0	0	1	1	1	0	4	0	1	1	2	2	1	2	2	2	2	1	2	2	2	2	2	2	2	2	2	1	1	1	1	1	1	1	3	1
17	7	2	37	3	1	4	1	1	2	2	1	1	0	0	0	0	0	5	0	4	0	1	0.66	2	1	2	2	2	2	2	2	2	1	2	2	2	2	2	2	2	1	1	1	1	2	2	1	3	1
18	7	2	45	2	1	5	2	1	1	2	1	1	1	1	1	0	0	5	0	3	0	1	1	2	2	2	2	2	2	2	2	2	2	2	2	2	2	2	2	2	1	2	1	1	1	2	1	3	1
19	7	2	39	3	1	2	2	1	2	2	1	1	1	0	0	0	1	3	0	5	0	1	0.66	2	1	1	2	2	2	2	2	2	1	2	2	2	2	2	2	2	1	1	1	1	2	1	1	3	1
20	7	1	60	4	1	6	2	1	1	2	1	1	1	2	0	0	1	3	0	4	0	1	0.66	2	2	2	2	2	2	2	2	2	1	2	2	2	2	2	4	2	1	2	1	1	2	2	1	3	1
21	7	2	49	2	1	4	2	1	1	2	1	1	0	1	0	0	0	4	0	3	0	1	0.66	2	2	2	2	2	2	2	2	2	2	2	2	2	2	2	2	2	1	1	1	1	1	1	1	3	2
22	7	2	60	2	1	5	1	1	2	2	1	1	1	0	0	0	1	2	0	2	0	1	0.66	2	2	2	2	2	2	2	2	2	1	2	2	2	2	2	3	1	1	1	1	2	2	1	1	3	1
23	7	2	50	2	1	4	1	2	2	2	1	1	1	2	0	0	1	2	0	4	0	1	0.66	2	2	2	2	2	2	2	2	2	1	2	2	2	2	2	3	2	1	2	1	1	1	1	1	3	1
24	7	2	55	2	1	3	1	1	1	2	2	1	1	2	0	0	1	3	0	2	0	1	1	2	2	2	2	2	2	2	2	2	1	2	2	2	2	2	4	2	1	1	1	1	2	2	1	3	1
25	7	2	65	2	1	4	1	1	1	2	2	1	1	1	1	0	0	3	0	5	0	1	1	2	2	2	2	2	2	2	2	2	1	2	2	2	2	2	2	1	1	2	1	1	1	2	1	1	1
26	7	2	50	2	1	5	1	1	1	2	1	1	1	1	0	0	1	0	0	3	0	1	0.66	2	2	2	2	2	2	2	2	2	1	2	2	2	2	2	2	2	1	2	1	1	2	1	1	1	2
27	7	2	52	2	1	3	1	1	1	2	2	1	0	2	0	0	1	3	0	3	0	1	1	2	2	2	2	2	2	2	2	2	2	2	2	2	2	2	2	1	1	1	1	1	2	1	1	3	1
28	5	2	63	2	1	4	2	1	2	2	2	1	1	2	0	0	0	2	0	4	0	1	1	2	2	2	2	2	2	2	2	2	1	2	2	2	2	2	2	2	1	1	1	1	2	1	2	#NULL!	2
29	5	1	55	2	1	6	2	1	2	2	1	1	1	2	0	0	0	0	0	3	0	1	0.66	2	2	1	2	2	2	2	2	2	1	2	2	2	2	2	2	1	1	1	1	1	2	1	2	#NULL!	1
30	5	2	60	4	1	3	2	1	1	2	2	1	1	1	0	0	0	0	0	4	0	1	1.66	2	2	2	2	2	2	2	2	2	1	2	2	2	2	2	2	2	2	2	2	2	2	2	1	1	2
31	5	2	64	2	1	4	2	1	1	2	2	1	0	2	0	1	0	16	0	2	0	1	1	2	2	1	2	2	2	2	2	2	1	2	2	2	2	2	2	2	1	2	1	1	1	1	2	#NULL!	2
32	5	1	48	2	1	4	2	1	2	2	2	1	0	2	0	0	0	0	0	4	0	1	0.66	2	2	2	2	2	2	2	2	2	1	2	2	2	2	2	3	1	1	2	1	1	1	1	1	1	1
33	5	1	46	2	1	6	2	1	2	2	1	1	0	2	0	0	1	0	0	6	0	1	0.33	2	2	2	2	2	2	2	2	2	1	2	2	2	2	2	2	1	1	2	1	1	1	1	1	1	1
34	5	2	42	2	1	4	2	1	2	2	1	1	1	1	0	0	0	0	0	9	0	1	0.66	2	2	2	2	2	2	2	2	2	1	2	2	2	2	2	2	2	1	2	1	1	1	1	1	3	1
35	1	2	83	2	2	3	2	1	2	2	2	1	0	1	0	0	0	0	5	2	0	1	1	2	1	1	2	2	2	2	2	2	1	2	2	2	2	2	3	2	1	2	1	1	1	1	1	3	1
36	5	2	35	2	1	3	2	1	1	2	2	1	1	0	0	0	0	4	0	6	0	1	0.33	2	1	2	2	2	2	2	2	2	1	2	2	2	2	2	4	1	1	1	1	1	1	1	1	3	1
37	5	2	37	2	1	4	1	1	2	2	2	1	1	2	0	0	0	0	0	4	0	1	0.33	2	1	1	2	2	2	2	2	2	1	2	2	2	2	2	4	2	1	1	1	1	1	1	1	3	1
38	6	1	48	2	1	4	1	1	1	2	1	1	1	1	0	0	1	0	0	4	0	1	1	2	2	1	2	2	2	2	2	2	2	2	2	2	2	2	2	2	1	1	1	1	2	1	1	1	1
39	6	2	65	3	1	1	2	1	1	2	1	1	0	0	0	0	0	0	0	2	0	1	1	2	2	2	2	2	2	2	2	2	2	2	2	2	2	2	3	2	2	3	3	2	3	3	1	3	2
40	6	2	66	4	1	2	2	1	1	2	1	1	0	0	0	0	0	3	0	4	0	1	0.66	2	2	2	2	2	2	2	2	2	2	2	2	2	2	2	3	2	1	2	1	1	1	1	1	3	1
41	6	1	65	4	1	1	2	1	1	2	1	2	#NULL!	#NULL!	#NULL!	#NULL!	#NULL!	#NULL!	#NULL!	#NULL!	#NULL!	1	0.66	2	2	2	2	2	2	2	2	2	2	2	2	2	2	2	2	2	2	3	3	2	3	3	1	3	2
42	6	1	45	2	1	5	1	2	2	2	1	1	1	0	0	1	0	6	0	5	1	1	1	2	1	1	2	2	2	2	2	2	1	2	2	2	2	2	4	1	1	1	1	1	1	1	1	3	1
43	6	1	52	2	1	3	2	1	1	2	2	1	1	2	0	0	1	3	0	5	1	1	1.66	2	2	1	2	2	2	2	2	2	2	2	2	2	2	2	2	2	1	1	1	1	2	1	1	3	1
44	6	2	40	2	1	4	1	2	1	2	1	1	1	1	1	0	0	3	0	6	0	1	0.66	2	2	2	2	2	2	2	2	2	1	2	2	2	2	2	3	1	1	1	1	1	2	1	1	1	1
45	6	2	50	3	1	3	2	1	1	2	1	1	1	0	0	0	0	3	0	3	0	1	1	2	2	2	2	2	2	2	2	2	2	2	2	2	2	2	3	2	1	2	1	1	2	1	1	3	1
46	6	2	50	2	1	4	1	1	1	2	1	1	1	1	0	0	0	0	0	4	0	1	0.66	2	2	2	2	2	2	2	2	2	2	2	2	2	2	2	2	2	1	1	1	1	1	1	1	1	1
47	6	2	60	4	1	2	2	1	1	2	1	1	0	0	0	0	0	0	0	7	0	1	1	2	2	2	2	2	2	2	2	2	1	2	2	2	2	2	2	2	2	3	3	2	3	3	1	3	2
48	6	1	70	4	1	1	2	1	1	2	1	1	0	0	0	0	0	5	0	0	0	1	1	2	2	2	2	2	2	2	2	2	2	2	2	2	2	2	2	2	1	1	1	1	2	1	2	1	2
49	6	1	40	3	1	4	2	2	2	2	1	1	1	1	0	1	0	6	0	2	1	1	1	2	1	1	2	2	2	2	2	2	1	2	2	2	2	2	3	1	1	1	1	1	1	1	1	3	1
50	6	1	50	2	1	3	1	1	1	2	1	1	1	2	0	1	0	4	0	1	0	1	1.66	2	2	1	2	2	2	2	2	2	1	2	2	2	2	2	4	2	1	2	1	1	2	1	1	3	1
51	6	1	65	4	1	1	2	1	1	2	1	1	0	0	0	0	0	0	6	0	0	1	1	2	2	2	2	2	2	2	2	2	2	2	2	2	2	2	2	2	1	1	1	1	1	1	1	3	2
52	6	2	45	3	1	3	1	2	2	2	1	1	1	0	0	0	1	3	0	7	0	1	0.66	2	1	1	2	2	2	2	2	2	1	2	2	2	2	2	4	1	1	1	1	1	1	1	1	1	1
53	6	2	53	2	1	5	1	1	2	2	1	1	1	2	1	0	1	5	0	5	0	1	1	2	2	1	2	2	2	2	2	2	1	2	2	2	2	2	2	2	1	1	1	1	2	2	1	1	1
54	1	2	55	3	1	1	2	1	1	2	2	1	0	0	0	0	0	0	0	3	0	1	0.33	1	2	2	2	2	2	2	2	2	2	2	2	2	2	2	3	2	1	2	1	1	1	1	1	3	2
55	1	1	48	2	1	3	1	1	2	2	3	1	1	1	0	0	0	8	0	6	0	1	1.33	1	2	1	2	1	2	2	2	2	1	2	2	2	2	2	3	1	1	1	1	1	1	1	1	3	1
56	1	2	52	2	1	5	1	1	1	2	2	1	1	2	0	1	1	6	0	2	1	1	1	1	2	2	1	2	2	2	2	2	1	2	2	2	2	2	3	2	1	1	1	1	1	1	1	3	1
57	1	2	42	2	1	4	1	2	2	2	3	1	0	0	0	0	0	12	0	8	0	2	#NULL!	1	1	1	1	2	1	1	1	1	1	2	2	2	2	2	4	1	1	1	1	1	1	1	1	3	1
58	1	2	65	2	1	5	2	1	1	2	2	1	1	2	0	0	0	0	3	2	0	1	1	1	2	2	2	2	2	2	2	2	1	2	2	2	2	2	4	2	1	2	1	1	1	1	1	1	1
59	1	2	58	2	1	5	2	1	1	2	2	1	1	1	0	0	0	0	3	5	0	1	1.33	1	1	2	2	2	2	2	1	1	1	2	2	2	2	2	4	1	1	1	1	1	1	1	1	3	1
60	1	2	50	2	1	5	1	2	2	2	1	1	0	2	0	0	0	0	0	6	0	1	0.66	1	2	2	1	2	2	2	1	1	1	2	2	2	2	2	3	2	1	1	1	1	1	1	1	3	1
61	1	1	70	4	2	5	1	1	1	2	2	1	0	2	0	0	1	5	0	2	0	1	1.66	1	2	2	2	2	2	2	2	2	1	2	2	2	2	2	4	2	1	2	2	#NULL!	2	2	1	1	1
62	1	2	57	2	1	3	2	1	1	2	1	1	0	2	0	0	1	0	0	3	0	1	1.66	1	2	2	1	2	2	1	1	1	1	2	2	2	2	2	4	2	1	2	1	1	1	1	1	3	1
63	1	2	42	2	1	5	1	2	2	2	1	1	0	0	0	0	0	0	0	8	0	2	#NULL!	1	1	2	1	2	2	1	1	1	1	2	2	2	2	2	4	1	1	1	1	1	1	1	1	3	1
64	1	1	63	2	1	3	2	1	1	2	1	1	1	1	0	0	0	0	3	3	0	1	1	1	2	2	2	2	2	2	2	2	1	2	2	2	2	2	3	2	1	1	1	1	1	1	1	3	1
65	1	1	48	2	1	5	1	1	2	2	2	1	1	2	0	0	0	0	0	5	0	1	1.66	1	2	2	2	2	2	1	1	1	1	2	2	2	2	2	4	2	1	1	1	1	1	1	1	3	1
66	1	2	49	2	1	3	2	1	1	2	2	1	1	2	0	0	1	0	0	4	0	1	1	1	2	2	2	2	2	1	2	2	1	2	2	2	2	2	4	2	1	1	1	1	1	2	1	3	1
67	3	1	52	2	1	3	2	1	1	1	1	1	0	2	0	0	1	0	3	2	0	1	1.66	1	2	1	2	2	2	2	2	2	1	2	2	2	2	2	4	2	1	1	1	1	1	1	1	3	1
68	3	2	47	3	1	4	2	1	1	1	2	1	0	2	0	0	0	0	0	4	1	1	1.66	1	2	1	2	2	2	2	2	1	1	2	2	2	2	2	3	2	1	1	1	1	2	1	1	1	1
69	3	2	60	3	1	4	1	1	1	1	1	1	1	0	0	0	1	0	0	4	0	1	1.66	2	2	2	2	2	2	2	2	2	1	2	2	2	2	2	3	2	1	2	1	1	1	2	1	3	1
70	3	2	50	2	1	3	2	1	2	1	1	1	1	1	0	0	1	0	0	3	0	1	1	2	2	1	2	2	2	2	2	2	1	2	2	2	2	2	4	2	1	2	1	1	1	1	1	3	1
71	3	2	35	2	1	3	1	1	2	1	1	1	0	1	0	0	1	4	0	5	0	1	0.33	2	1	2	2	2	2	2	2	2	1	2	2	2	2	2	3	2	1	2	1	1	1	1	1	1	1
72	3	2	50	2	1	2	2	1	1	1	1	1	1	2	0	0	0	1	0	4	0	1	0.66	2	2	2	2	2	2	2	2	2	2	2	2	2	2	2	4	2	1	1	1	1	1	1	1	3	1
73	6	1	45	3	1	4	1	1	1	2	1	1	1	2	0	0	1	0	0	4	0	1	0.33	2	2	1	2	2	2	2	2	2	2	2	2	2	2	2	4	2	1	1	1	1	1	2	1	3	2
74	6	1	65	4	2	4	2	1	1	2	1	2	#NULL!	#NULL!	#NULL!	#NULL!	#NULL!	#NULL!	#NULL!	#NULL!	#NULL!	1	0.66	2	2	2	2	2	2	2	2	2	1	2	2	2	2	2	3	2	2	2	2	#NULL!	2	2	1	3	1
75	6	1	60	2	1	3	2	1	1	2	1	1	0	1	0	1	0	4	0	0	0	1	0.66	2	2	2	2	2	2	2	2	2	2	2	2	2	2	2	3	2	1	2	1	1	1	1	1	3	2
76	6	1	50	2	1	5	1	1	1	2	1	1	1	2	0	1	0	8	0	5	0	1	1	2	2	1	2	2	2	2	2	2	1	2	2	2	2	2	3	1	1	1	1	1	1	1	1	3	1
77	7	2	40	2	1	3	2	1	1	2	1	1	1	0	0	0	1	3	0	2	1	1	0.66	2	2	2	2	2	2	2	2	2	2	2	2	2	2	2	2	2	1	2	1	1	2	2	1	1	2
78	7	1	65	4	2	5	1	1	1	2	1	1	0	0	0	0	0	3	0	0	0	1	0.33	2	2	2	2	2	2	2	2	2	1	2	2	2	2	2	2	2	1	2	2	#NULL!	2	1	1	1	1
79	7	2	55	2	1	3	1	1	1	2	2	1	1	0	0	1	1	0	2	2	0	1	1	2	2	2	2	2	2	2	2	2	1	2	2	2	2	2	2	2	1	2	1	1	2	2	1	1	2
80	7	1	65	3	1	2	2	2	1	2	2	2	#NULL!	#NULL!	#NULL!	#NULL!	#NULL!	#NULL!	#NULL!	#NULL!	#NULL!	1	1	2	2	2	2	2	2	2	2	2	2	2	2	2	2	2	3	2	2	3	3	2	1	1	1	3	2
81	7	2	70	2	1	3	2	1	1	2	1	1	1	0	0	0	2	2	0	3	0	1	1	2	2	2	2	2	2	2	2	2	1	2	2	2	2	2	2	2	1	2	1	1	1	1	1	3	2
82	7	1	58	1	1	5	1	1	2	2	2	1	1	0	0	0	1	2	0	3	0	1	0.66	2	2	2	2	2	2	2	2	2	1	2	2	2	2	2	4	1	1	2	1	1	1	2	1	3	2
83	7	1	55	2	1	2	2	1	1	2	1	1	0	1	0	0	1	0	0	3	0	1	0.33	2	2	2	2	2	2	2	2	2	2	2	2	2	2	2	2	2	1	2	1	1	2	2	1	1	2
84	7	2	27	1	2	4	1	2	2	2	1	2	#NULL!	#NULL!	#NULL!	#NULL!	#NULL!	#NULL!	#NULL!	#NULL!	#NULL!	1	1	2	2	2	2	2	2	2	2	2	1	2	2	2	2	2	4	1	1	1	1	1	1	1	1	3	2
85	7	2	59	2	1	5	2	1	1	2	2	2	#NULL!	#NULL!	#NULL!	#NULL!	#NULL!	#NULL!	#NULL!	#NULL!	#NULL!	1	0.66	2	2	2	2	2	2	2	2	2	2	2	2	2	2	2	3	2	1	2	1	1	1	1	1	1	1
86	7	2	62	4	1	3	1	1	1	2	2	2	#NULL!	#NULL!	#NULL!	#NULL!	#NULL!	#NULL!	#NULL!	#NULL!	#NULL!	1	0.66	2	2	2	2	2	2	2	2	2	2	2	2	2	2	2	2	2	2	3	3	2	2	1	1	3	2
87	7	2	55	2	1	2	2	2	1	2	2	1	1	0	0	0	1	2	0	3	0	1	0.66	2	2	2	2	2	2	2	2	2	1	2	2	2	2	2	3	2	1	1	1	1	1	1	1	1	1
88	7	1	60	2	1	3	2	1	1	2	1	1	1	2	0	1	0	0	0	6	1	1	0.66	2	2	2	2	2	2	2	2	2	1	2	2	2	2	2	3	2	1	1	1	1	1	1	1	1	2
89	7	2	85	2	1	5	2	2	2	2	2	1	1	0	0	0	1	2	0	3	0	1	0.66	2	2	2	2	2	2	2	2	2	2	2	2	2	2	2	2	2	1	2	1	1	1	2	1	3	1
90	7	1	40	2	1	4	1	1	1	2	1	1	2	0	1	0	0	6	0	6	0	1	1	2	1	2	2	2	2	2	2	2	1	2	2	2	2	2	3	2	1	1	1	1	2	1	1	3	2
91	5	2	60	2	1	2	2	1	1	2	2	1	0	0	0	0	0	0	0	3	0	1	1.33	2	2	2	2	2	2	2	2	2	2	2	2	2	2	2	2	2	1	2	1	1	2	2	1	1	2
92	5	1	50	2	1	3	2	1	1	2	2	1	1	1	0	0	1	0	0	4	0	1	0.66	2	1	2	2	2	2	1	2	2	1	2	2	2	2	2	3	2	1	2	1	1	1	1	1	1	2
93	5	1	47	2	1	4	2	1	1	2	2	1	0	2	0	0	0	6	0	4	0	1	1.66	2	1	1	2	2	2	1	2	1	1	2	2	2	2	2	4	1	1	1	1	1	1	1	1	3	1
94	5	2	55	2	1	2	2	1	1	2	2	1	0	2	0	0	0	0	0	4	0	1	1.66	2	1	2	2	2	2	2	2	1	2	2	2	2	2	2	4	2	1	2	1	1	1	1	1	3	1
95	5	2	35	2	1	5	1	1	1	2	1	1	0	1	0	0	0	4	0	4	0	1	1.33	2	2	2	2	2	2	2	2	2	1	2	2	2	2	2	2	2	1	1	1	2	1	1	1	3	2
96	5	2	52	2	1	4	2	1	1	2	2	1	1	1	0	0	0	0	3	3	0	1	1.33	2	1	2	2	2	2	2	2	2	1	2	2	2	2	2	3	2	1	1	1	1	1	1	1	1	1
97	5	1	60	4	2	5	1	1	1	2	1	1	1	0	0	0	0	4	0	1	0	1	0.33	2	1	2	2	2	2	1	2	1	1	2	2	2	2	2	4	2	1	2	1	1	2	1	1	1	1
98	5	2	65	4	1	1	2	1	1	2	2	2	#NULL!	#NULL!	#NULL!	#NULL!	#NULL!	#NULL!	#NULL!	#NULL!	#NULL!	1	1.33	2	2	2	2	2	2	2	2	2	2	2	2	2	2	2	2	2	2	3	3	2	3	3	1	3	2
99	5	2	45	2	1	6	1	1	1	2	2	1	1	2	0	0	0	0	6	0	0	1	1.66	2	1	1	2	2	2	1	2	2	1	2	2	2	2	2	4	1	1	1	1	1	2	1	1	3	1
100	5	2	55	2	1	3	2	1	1	2	1	1	1	1	0	0	0	0	0	5	0	1	0.66	2	2	2	2	2	2	2	2	1	1	2	2	2	2	2	4	2	1	2	1	2	2	1	1	3	1
101	5	2	50	2	1	4	2	1	1	2	2	1	1	2	0	0	1	0	0	5	0	1	1	2	1	2	2	2	2	2	2	2	1	2	2	2	2	2	4	2	1	2	1	1	2	1	1	3	2
102	1	1	60	2	1	7	2	1	1	2	2	1	1	0	0	0	0	3	0	2	0	1	0.66	2	2	2	2	2	2	2	2	2	1	2	2	2	2	2	4	2	1	2	1	1	1	2	1	2	1
103	1	2	50	2	1	4	2	1	1	2	2	1	1	2	0	0	1	0	0	3	0	1	1.66	2	2	2	2	2	2	1	2	2	1	2	2	2	2	2	4	1	2	2	1	2	2	2	1	3	1
104	1	1	60	2	1	5	2	1	1	2	1	1	1	1	0	0	1	0	3	0	0	1	1.66	2	2	2	2	2	2	2	2	2	1	2	2	2	2	2	4	1	1	2	1	2	2	2	1	3	1
105	1	1	60	2	1	5	2	1	1	2	1	1	1	1	0	0	0	0	0	3	0	1	1.33	2	2	2	2	2	2	2	2	2	1	2	2	2	2	2	4	2	1	2	1	1	2	2	1	3	1
106	1	2	40	2	1	5	1	1	1	2	1	1	1	1	0	0	1	3	0	7	0	1	1	2	2	2	2	2	2	2	2	2	1	2	2	2	2	2	4	1	1	2	1	1	2	2	1	3	1
107	1	1	38	2	1	3	1	1	1	2	2	1	0	2	0	0	0	0	0	3	0	1	1.66	2	2	2	2	2	2	2	2	2	1	2	2	2	2	2	4	1	1	2	1	1	1	2	1	3	1
108	1	2	50	3	1	2	2	1	1	2	1	1	1	0	0	0	0	0	3	5	0	1	0.66	2	2	2	2	2	2	2	2	2	2	2	2	2	2	2	3	1	1	2	1	1	2	2	1	2	2
109	1	2	65	4	1	6	2	1	1	2	1	1	1	1	0	0	0	3	0	5	0	1	0.66	2	2	2	2	2	2	2	2	2	1	2	2	2	2	2	2	2	1	2	1	1	2	2	1	3	1
110	1	2	50	2	1	3	2	1	1	2	2	1	1	2	0	0	0	0	0	4	0	1	1	2	2	2	2	2	2	2	2	2	2	2	2	2	2	2	3	1	1	2	1	1	2	2	1	3	2
111	1	2	48	2	1	5	1	1	2	2	2	1	0	2	0	0	0	0	2	3	0	1	1	2	2	2	2	2	2	2	2	1	1	2	2	2	2	2	4	2	1	2	1	1	1	1	1	3	1
112	1	1	52	2	1	4	2	1	1	2	2	1	2	2	0	0	0	3	0	3	0	1	1.33	2	2	2	2	2	2	2	2	1	1	2	2	2	2	2	4	2	1	1	1	1	1	1	1	3	2
113	1	1	70	4	2	6	2	1	1	2	1	2	#NULL!	#NULL!	#NULL!	#NULL!	#NULL!	#NULL!	#NULL!	#NULL!	#NULL!	1	0.66	2	2	2	2	2	2	2	2	2	1	2	2	2	2	2	2	2	1	2	1	1	2	2	1	3	1
114	1	2	63	2	1	5	2	1	1	2	2	1	1	1	0	0	0	3	0	5	0	1	0.66	2	2	2	2	2	2	2	2	2	2	2	2	2	2	2	2	2	2	2	2	#NULL!	2	2	1	3	1
115	1	1	65	2	1	2	2	1	1	2	1	1	0	1	0	0	1	0	0	2	0	1	0.66	2	2	2	2	2	2	2	2	2	2	2	2	2	2	2	2	2	1	2	1	1	2	2	1	3	1
116	1	1	78	2	1	8	1	1	1	2	1	1	1	1	0	0	1	3	0	5	0	1	1.66	2	2	2	2	2	2	2	2	2	1	2	2	2	2	2	2	2	1	2	1	1	2	2	1	3	1
117	5	1	45	3	1	4	2	1	2	2	2	1	1	2	0	0	0	0	5	2	0	1	1.33	2	1	2	2	2	2	2	2	2	1	2	2	2	2	2	4	2	1	1	1	1	2	1	1	3	1
118	5	2	60	2	1	2	2	1	1	2	2	2	#NULL!	#NULL!	#NULL!	#NULL!	#NULL!	#NULL!	#NULL!	#NULL!	#NULL!	1	1	2	2	2	2	2	2	2	2	2	2	2	2	2	2	2	3	2	2	3	3	2	3	3	1	3	2
119	5	1	55	2	1	5	2	1	1	2	2	1	1	2	0	0	0	0	0	4	0	1	1	2	1	2	2	2	2	1	2	2	1	2	2	2	2	2	4	2	1	1	1	1	1	1	1	1	2
120	5	1	47	2	1	4	2	1	1	2	2	1	1	1	0	0	0	0	6	6	0	1	0.66	2	1	1	2	2	2	1	2	2	1	2	2	2	2	2	3	2	1	2	1	1	2	1	1	3	2
121	5	2	28	2	1	4	1	1	1	2	2	1	0	2	0	0	0	3	0	4	0	1	1.66	2	1	2	2	2	2	2	2	2	1	2	2	2	2	2	2	2	1	1	1	1	1	1	1	3	1
122	5	2	60	2	1	2	2	1	1	2	2	1	0	2	0	0	0	4	0	2	0	1	1.66	2	2	2	2	2	2	2	2	2	2	2	2	2	2	2	4	2	1	1	1	1	2	1	1	3	2
123	5	2	45	2	1	4	2	1	1	2	2	1	1	2	0	0	1	0	0	4	0	1	0.66	2	1	2	2	2	2	2	2	1	1	2	2	2	2	2	4	2	1	1	1	1	2	1	1	3	2
124	5	2	55	2	1	4	1	1	1	2	2	1	1	1	0	0	1	0	0	5	0	1	1.66	2	1	2	2	2	2	2	2	2	1	2	2	2	2	2	4	1	1	1	1	1	1	1	1	1	1
125	5	2	50	2	1	6	1	1	1	2	2	1	1	2	0	0	0	5	0	3	0	1	1	2	1	1	2	2	2	1	2	2	1	2	2	2	2	2	4	2	1	1	1	1	2	1	1	3	2
126	5	1	47	2	1	5	1	1	2	2	1	1	1	1	0	0	0	0	5	2	0	1	1.33	2	1	1	2	2	2	2	2	2	1	2	2	2	2	2	4	1	1	1	1	1	1	1	1	3	1
127	5	2	55	2	1	4	2	1	1	2	1	1	1	1	0	0	0	0	0	6	0	1	1.33	2	2	2	2	2	2	2	2	1	1	2	2	2	2	2	3	2	1	2	1	2	2	1	1	1	2
128	6	2	45	2	1	4	1	1	2	2	1	1	1	2	0	1	0	0	0	4	0	1	0.66	2	2	2	2	2	2	2	2	2	2	2	2	2	2	2	4	1	1	1	1	1	1	1	1	3	1
129	6	2	40	2	1	3	2	1	1	2	2	1	1	1	1	0	0	0	0	4	0	1	1.33	2	2	2	2	2	2	2	2	2	2	2	2	2	2	2	3	2	1	2	1	2	2	2	1	1	2
130	6	2	65	4	2	5	1	1	1	2	1	2	#NULL!	#NULL!	#NULL!	#NULL!	#NULL!	#NULL!	#NULL!	#NULL!	#NULL!	1	0.66	2	2	1	2	2	2	2	2	2	1	2	2	2	2	2	2	2	2	3	3	2	3	3	1	3	1
131	5	2	50	2	1	2	2	1	1	2	1	1	1	2	1	0	0	3	0	3	0	1	1.33	2	2	2	2	2	2	2	2	2	1	2	2	2	2	2	3	2	1	2	1	1	2	1	1	3	1
132	6	2	55	2	1	4	2	1	1	2	1	1	1	2	0	1	0	7	0	6	1	1	0.66	2	1	2	2	2	2	2	2	2	1	2	2	2	2	2	3	1	1	1	1	1	1	1	1	3	1
133	6	2	40	2	1	3	2	1	2	2	1	1	1	1	0	0	1	6	0	8	0	1	0.33	2	2	1	2	2	2	2	2	2	1	2	2	2	2	2	4	1	1	1	1	1	1	1	1	3	1
134	6	2	28	2	1	4	1	1	2	2	1	1	0	1	0	0	1	7	0	3	0	1	0.33	2	2	2	2	2	2	2	2	2	1	2	2	2	2	2	4	1	1	1	1	1	1	1	1	1	1
135	6	2	60	4	2	7	1	1	1	2	1	2	#NULL!	#NULL!	#NULL!	#NULL!	#NULL!	#NULL!	#NULL!	#NULL!	#NULL!	1	1	2	1	2	2	2	2	2	2	2	1	2	2	2	2	2	2	2	2	3	3	2	2	2	1	1	1
136	6	2	25	1	2	5	1	1	2	2	1	2	#NULL!	#NULL!	#NULL!	#NULL!	#NULL!	#NULL!	#NULL!	#NULL!	#NULL!	1	0.66	2	2	2	2	2	2	2	2	2	1	2	2	2	2	2	2	2	1	2	1	1	2	1	1	3	2
137	6	2	45	2	1	3	2	1	1	2	1	1	1	2	0	1	0	0	0	8	0	1	1	2	2	2	2	2	2	2	2	2	2	2	2	2	2	2	3	2	1	2	1	1	1	1	1	3	1
138	6	1	55	2	1	2	2	1	1	2	1	1	1	0	0	0	1	5	0	3	0	1	1	2	2	2	2	2	2	2	2	2	2	2	2	2	2	2	2	2	1	2	1	1	2	2	1	1	2
139	6	1	50	2	1	6	1	1	2	2	1	1	1	2	0	1	1	5	0	3	0	1	1	2	1	2	2	2	2	2	2	2	1	2	2	2	2	2	3	2	1	1	1	1	1	2	1	3	1
140	7	2	47	2	1	5	2	1	2	2	1	1	1	1	0	0	1	6	0	4	0	1	1	2	2	2	2	2	2	2	2	2	2	2	2	2	2	2	4	1	1	1	1	1	1	2	1	3	1
141	7	2	59	4	1	4	2	1	1	2	1	1	1	0	0	0	1	2	0	3	0	1	0.66	2	2	2	2	2	2	2	2	2	2	2	2	2	2	2	4	2	1	1	1	1	1	1	1	3	2
142	7	2	34	2	1	3	2	1	2	2	1	1	0	1	0	0	1	8	0	6	0	1	0.66	2	2	2	2	2	2	2	2	2	1	2	2	2	2	2	4	2	1	1	1	1	1	2	1	3	2
143	7	2	56	4	1	5	2	1	2	2	1	1	1	1	0	1	1	4	0	6	0	1	1	2	2	1	2	2	2	2	2	2	1	2	2	2	2	2	4	1	1	1	1	1	1	2	1	3	2
144	7	1	37	2	1	4	1	1	2	2	1	1	1	2	0	1	0	0	0	0	1	1	1.33	2	1	1	2	2	2	2	2	2	1	2	2	2	2	2	3	2	1	1	1	1	1	1	1	3	1
145	7	1	55	2	1	3	2	1	1	2	1	1	1	1	0	0	1	4	0	2	0	1	0.66	2	2	2	2	2	2	2	2	2	1	2	2	2	2	2	2	2	1	2	1	2	2	1	1	1	2
146	7	2	36	2	1	4	1	1	2	2	1	1	1	2	0	0	0	4	0	4	0	1	1	2	2	2	2	2	2	2	2	2	1	2	2	2	2	2	2	1	1	2	1	1	1	2	1	3	1
147	7	1	47	2	1	5	2	1	1	2	1	1	1	0	0	0	1	4	0	3	0	1	0.66	2	2	1	2	2	2	2	2	2	1	2	2	2	2	2	2	2	1	1	1	1	2	1	1	3	1
148	7	1	47	2	1	5	1	1	1	2	1	1	1	2	0	1	0	4	0	6	0	1	1	2	1	2	2	2	2	2	2	2	1	2	2	2	2	2	3	2	1	1	1	1	1	1	1	3	2
149	7	1	70	4	2	4	2	1	1	2	1	2	#NULL!	#NULL!	#NULL!	#NULL!	#NULL!	#NULL!	#NULL!	#NULL!	#NULL!	1	1	2	1	2	2	2	2	2	2	2	1	2	2	2	2	2	2	2	1	2	1	1	2	1	1	1	2
150	7	2	56	3	1	4	2	1	1	2	1	1	1	1	0	0	1	1	0	2	0	1	0.66	2	2	2	1	2	2	2	2	2	1	2	2	2	2	2	2	2	1	2	1	1	1	2	1	3	2
151	5	2	53	3	1	5	2	1	1	2	1	1	1	1	0	0	1	2	0	3	0	1	1	2	2	2	2	2	2	2	2	2	1	2	2	2	2	2	2	1	1	1	1	1	1	1	1	3	1
152	7	1	59	2	1	5	2	1	1	2	1	1	1	1	0	0	1	4	0	5	0	1	0.66	2	2	1	2	2	2	2	2	2	1	2	2	2	2	2	2	2	1	1	1	1	1	2	1	3	1
153	7	2	65	2	1	2	2	1	1	2	1	1	0	0	0	0	0	4	0	4	0	1	0.66	2	2	2	2	2	2	2	2	2	2	2	2	2	2	2	2	2	2	3	3	2	3	3	1	3	2
154	1	2	65	2	1	5	2	1	1	2	1	1	1	2	0	0	0	0	3	6	0	1	1.66	2	2	2	2	2	2	2	2	2	2	2	2	2	2	2	2	2	1	2	1	1	2	2	1	3	1
155	1	1	70	2	1	8	1	1	1	2	1	1	1	1	0	0	1	0	4	0	0	1	0.66	2	2	2	2	2	2	2	2	2	1	2	2	2	2	2	2	2	1	1	1	1	1	2	1	3	1
156	1	2	53	2	1	4	2	1	1	2	2	1	1	1	0	0	1	0	0	3	0	1	1.66	2	1	1	2	2	2	2	2	2	1	2	2	2	2	2	4	1	1	1	1	1	2	1	1	2	1
157	1	2	53	2	1	3	2	1	1	2	1	1	1	2	0	0	1	0	0	3	0	1	0.66	2	2	2	2	2	2	2	2	2	1	2	2	2	2	2	2	1	1	1	1	1	2	2	1	3	1
158	1	2	54	2	1	7	1	1	1	2	1	1	1	2	0	0	1	0	0	3	0	1	1.33	2	2	1	2	2	2	2	2	2	1	2	2	2	2	2	2	1	1	2	1	1	2	2	1	3	1
159	1	2	45	2	1	6	2	1	1	2	2	1	1	1	0	0	0	0	0	2	0	1	0.66	2	2	2	2	2	2	2	2	2	1	2	2	2	2	2	2	2	1	2	1	1	2	2	1	3	2
160	1	1	50	2	1	5	2	1	1	2	1	1	1	2	0	0	1	3	0	2	0	1	1	2	2	2	2	2	2	2	2	2	1	2	2	2	2	2	2	2	1	2	1	1	2	2	1	3	2
161	1	2	65	3	2	5	1	1	1	2	1	2	#NULL!	#NULL!	#NULL!	#NULL!	#NULL!	#NULL!	#NULL!	#NULL!	#NULL!	1	0.66	2	2	2	2	2	2	2	2	2	1	2	2	2	2	2	2	2	2	2	1	1	2	2	1	3	2
162	1	1	45	4	1	3	2	1	1	2	1	1	1	0	0	0	1	3	0	2	0	1	0.66	2	2	2	2	2	2	2	2	2	2	2	2	2	2	2	2	2	1	2	1	1	2	2	1	3	2
163	1	1	70	2	1	6	2	1	1	2	2	1	0	2	0	0	1	0	0	2	0	1	1.66	2	2	2	2	2	2	2	2	2	1	2	2	2	2	2	2	1	1	2	1	1	2	2	1	3	1
164	5	2	29	2	1	3	1	1	2	2	2	1	1	2	0	0	0	0	0	5	0	1	1.33	2	1	2	2	2	2	1	2	1	1	2	2	2	2	2	3	1	1	1	1	1	2	1	1	3	2
165	5	1	65	4	2	5	1	1	1	2	2	2	#NULL!	#NULL!	#NULL!	#NULL!	#NULL!	#NULL!	#NULL!	#NULL!	#NULL!	1	1.33	2	1	2	2	2	2	1	2	2	1	2	2	2	2	2	3	2	1	2	1	2	2	2	1	3	2
166	5	2	50	2	1	2	2	1	1	2	2	1	2	2	0	0	1	0	0	5	0	1	0.66	2	1	2	2	2	2	2	2	2	2	2	2	2	2	2	4	2	1	2	1	1	1	1	1	3	1
167	5	2	48	2	1	5	1	1	1	2	2	1	2	2	0	0	0	8	0	5	0	1	1	2	1	1	2	2	2	2	2	2	1	2	2	2	2	2	4	2	1	1	1	1	1	1	1	3	1
168	5	2	62	2	1	2	2	1	1	2	2	1	1	2	0	0	1	0	0	4	0	1	0.66	2	2	2	2	2	2	2	2	2	2	2	2	2	2	2	4	2	1	2	1	2	2	1	1	3	2
169	5	1	35	2	1	4	1	1	1	2	1	1	1	1	0	0	1	0	0	4	0	1	1.66	2	1	2	2	2	2	1	2	2	1	2	2	2	2	2	4	1	1	2	1	1	2	1	1	3	2
170	3	1	50	2	1	3	2	1	1	1	2	1	1	1	0	0	0	0	0	4	0	1	1.33	2	2	2	2	2	2	2	2	2	1	2	2	2	2	2	4	2	1	1	1	2	1	1	1	3	2
171	3	2	52	3	1	5	2	1	1	1	1	1	0	2	0	0	1	9	0	5	0	1	1.66	2	1	2	2	2	2	2	2	2	1	2	2	2	2	2	3	2	1	2	1	1	2	1	1	3	2
172	3	2	60	4	2	5	1	1	1	1	1	2	#NULL!	#NULL!	#NULL!	#NULL!	#NULL!	#NULL!	#NULL!	#NULL!	#NULL!	1	0.66	2	1	2	2	2	2	2	2	2	2	2	2	2	2	2	3	2	2	3	3	2	3	3	1	3	2
173	3	2	43	2	1	5	1	1	2	1	1	1	1	2	0	1	0	0	0	5	0	1	1	2	2	1	2	2	2	2	2	2	2	2	2	2	2	2	3	2	1	1	1	1	1	1	1	3	2
174	3	2	55	4	1	3	2	1	1	1	2	1	0	1	0	0	0	0	2	2	0	1	2	2	2	2	2	2	2	2	2	2	2	2	2	2	2	2	2	1	1	1	1	2	1	1	1	3	1
175	3	2	61	2	1	3	1	1	1	1	2	1	1	1	0	0	0	0	0	3	0	1	3	1	2	2	2	2	2	2	2	2	1	2	2	2	2	2	2	2	1	2	1	1	1	1	2	#NULL!	1
176	3	2	55	4	1	4	1	1	1	1	2	1	0	2	0	0	0	0	0	5	0	1	3	2	2	2	2	2	2	2	2	2	1	2	2	2	2	2	4	2	1	1	1	1	1	1	1	3	2
177	3	2	60	4	1	2	2	1	1	1	2	1	0	1	0	0	0	0	3	3	0	1	0.66	2	2	2	2	2	2	2	2	2	1	2	2	2	2	2	2	2	1	2	1	2	1	1	1	1	1
178	3	2	50	4	2	3	1	1	1	1	2	1	0	0	0	0	0	0	0	6	0	1	2	1	2	2	2	2	2	2	2	2	1	2	2	2	2	2	2	2	1	2	2	#NULL!	1	1	1	1	1
179	3	2	50	4	1	2	2	1	1	1	2	1	0	2	0	0	0	0	3	2	0	1	0.33	2	2	2	2	2	2	2	2	2	1	2	2	2	2	2	3	2	1	2	1	1	1	1	1	3	2
180	3	1	60	2	1	2	1	1	1	1	1	1	0	2	0	0	0	0	3	0	0	1	0.33	2	2	2	2	2	2	2	2	2	2	2	2	2	2	2	2	1	1	2	1	2	2	1	2	#NULL!	1
181	3	2	58	2	1	4	2	1	1	1	2	1	1	2	0	0	0	0	0	4	0	1	1.66	2	2	2	2	2	2	2	2	2	2	2	2	2	2	2	2	2	1	2	1	1	1	1	1	3	1
182	3	1	60	4	1	4	2	1	1	1	2	1	1	0	0	0	1	0	0	5	0	1	1.33	2	2	2	2	2	2	2	2	2	2	2	2	2	2	2	4	2	1	1	1	1	1	1	1	3	2
183	3	2	55	2	1	3	2	1	1	1	2	1	1	2	0	0	0	0	0	4	0	1	0.66	2	2	2	2	2	2	2	2	2	2	2	2	2	2	2	2	1	1	2	1	2	2	1	2	#NULL!	1
184	3	2	56	3	1	2	2	1	1	1	2	1	0	0	0	0	0	0	0	6	0	1	1.33	1	2	2	2	2	2	2	2	1	2	2	2	2	2	2	3	1	1	1	1	1	1	1	1	3	1
185	3	1	55	1	1	3	2	1	1	1	2	1	0	2	0	0	0	0	4	3	0	1	0.33	1	2	2	2	2	2	2	2	2	2	2	2	2	2	2	3	2	1	2	1	1	2	1	1	1	1
186	4	2	55	4	1	2	2	1	1	2	1	1	1	1	0	0	0	0	0	3	0	1	1	2	2	2	2	2	2	2	2	2	2	2	2	2	2	2	3	1	1	1	1	1	2	1	1	3	1
187	4	2	74	4	1	2	2	1	1	2	1	1	1	2	0	0	0	0	0	4	0	1	0.66	2	2	2	2	2	2	2	2	2	2	2	2	2	2	2	2	2	1	1	1	2	1	2	1	3	2
188	4	1	50	2	1	6	1	1	2	2	1	1	1	2	0	0	1	6	0	3	0	1	1	2	2	1	2	2	2	2	2	2	2	2	2	2	2	2	3	2	1	1	1	1	1	1	1	3	1
189	4	2	60	4	1	1	2	1	2	2	1	2	#NULL!	#NULL!	#NULL!	#NULL!	#NULL!	#NULL!	#NULL!	#NULL!	#NULL!	1	1.66	2	2	2	2	2	2	2	2	2	2	2	2	2	2	2	2	2	1	1	1	1	1	1	1	3	2
190	4	2	60	2	1	4	1	1	1	2	1	1	1	2	0	1	0	0	0	2	0	1	1	2	2	1	2	2	2	2	2	2	2	2	2	2	2	2	2	1	1	1	1	1	1	1	1	1	1
191	4	1	65	2	1	3	2	1	1	2	1	1	1	1	0	0	0	3	0	3	0	1	1	2	2	1	2	2	2	2	2	2	1	2	2	2	2	2	3	1	1	1	1	1	2	1	1	1	1
192	4	2	70	2	1	2	2	1	1	2	1	1	1	1	0	0	1	0	0	4	1	1	0.66	2	2	2	2	2	2	2	2	2	2	2	2	2	2	2	3	2	1	2	1	2	1	1	1	1	2
193	4	1	73	2	1	2	2	1	1	2	1	1	1	1	0	0	0	2	0	0	0	1	1	2	2	2	2	2	2	2	2	2	2	2	2	2	2	2	3	2	1	1	1	2	1	1	1	1	2
194	4	1	80	2	1	2	2	1	1	2	1	1	1	0	0	0	0	0	0	3	0	1	0.66	2	2	2	2	2	2	2	2	2	2	2	2	2	2	2	3	1	1	1	1	2	1	1	1	1	1
195	4	2	67	2	1	5	2	1	1	2	1	1	1	2	1	0	0	0	0	3	0	1	1	2	2	2	2	2	2	2	2	2	2	2	2	2	2	2	3	1	1	1	1	1	1	1	2	#NULL!	2
196	4	2	85	4	1	5	2	1	1	2	1	1	1	2	0	0	0	0	0	4	0	1	1	2	2	2	2	2	2	2	2	2	1	2	2	2	2	2	3	2	1	1	1	1	1	1	1	1	1
197	4	2	65	4	1	4	1	1	1	2	1	1	1	1	0	0	0	2	0	2	1	1	0.66	2	2	1	2	2	2	2	2	2	2	2	2	2	2	2	3	1	1	1	1	1	1	1	1	1	1
198	4	2	75	2	1	3	2	1	1	2	1	1	1	0	0	0	0	4	0	2	0	1	1	2	2	2	2	2	2	2	2	2	2	2	2	2	2	2	3	2	1	1	1	1	1	1	1	1	2
199	1	2	60	2	1	4	2	1	1	2	1	1	1	1	0	0	0	0	0	0	2	1	1.66	1	2	2	2	2	2	2	2	2	1	2	2	2	2	2	3	1	1	2	1	1	2	2	1	3	2
200	1	1	55	2	1	6	2	1	1	2	2	1	0	2	0	0	1	0	0	3	0	1	0.66	1	2	2	2	2	2	2	2	2	1	2	2	2	2	2	2	2	1	2	1	1	2	2	1	3	2
201	1	2	40	2	1	5	1	1	1	2	1	1	2	1	0	0	0	0	0	3	0	1	1	1	2	2	2	2	2	2	2	2	1	2	2	2	2	2	3	1	1	2	1	1	2	2	1	3	2
202	1	1	63	4	1	5	1	1	1	2	2	1	1	2	0	0	0	0	0	2	0	1	1.66	1	2	2	2	2	2	2	2	2	1	2	2	2	2	2	2	1	1	2	1	1	2	2	1	3	2
203	1	1	55	2	1	8	1	1	1	2	2	1	1	2	0	0	1	0	0	3	0	1	0.66	1	2	2	2	2	2	2	2	2	1	2	2	2	2	2	2	1	1	2	1	1	2	2	1	3	1
204	1	2	63	2	1	4	2	1	1	2	2	1	0	2	0	0	1	0	0	4	0	1	1.66	1	2	2	2	2	2	2	2	2	1	2	2	2	2	2	2	2	1	2	1	2	2	2	1	1	2
205	1	2	52	2	1	5	2	1	1	2	2	1	1	2	0	0	1	0	0	3	0	1	1	1	2	2	2	2	2	2	2	2	1	2	2	2	2	2	3	2	1	1	1	1	2	1	1	3	2
206	1	2	66	4	2	5	1	1	1	2	2	1	0	2	0	0	0	3	0	2	0	1	1.66	1	2	2	2	2	2	2	2	2	1	2	2	2	2	2	2	2	1	2	1	2	2	1	1	1	2
207	1	2	48	2	1	5	1	1	1	2	2	1	1	2	0	0	0	0	5	3	0	1	0.66	1	2	1	2	2	2	2	2	2	1	2	2	2	2	2	4	1	1	2	1	1	1	1	1	3	1
208	1	1	63	2	1	3	2	1	1	2	1	1	0	2	0	0	0	0	5	2	0	1	1	1	1	2	2	2	2	2	2	2	1	2	2	2	2	2	3	2	1	1	1	1	1	1	1	3	1
209	1	2	71	4	2	4	1	1	1	2	1	2	#NULL!	#NULL!	#NULL!	#NULL!	#NULL!	#NULL!	#NULL!	#NULL!	#NULL!	1	1.66	1	2	2	2	2	2	2	2	2	1	2	2	2	2	2	3	2	1	1	1	2	2	1	1	1	2
210	1	2	42	2	1	5	1	1	2	2	2	1	0	2	0	0	0	0	0	5	0	1	0.66	1	2	2	2	2	2	2	2	2	1	2	2	2	2	2	4	1	1	2	1	1	2	1	1	3	2
211	1	1	63	2	1	4	2	1	1	2	2	1	1	1	0	0	1	0	0	5	1	1	1	1	2	2	2	2	2	2	2	2	1	2	2	2	2	2	4	1	1	1	1	2	2	1	1	1	2
212	3	2	60	4	1	3	2	1	1	1	2	1	1	1	0	0	0	0	4	4	0	1	1.33	2	2	2	2	2	2	2	2	2	2	2	2	2	2	2	2	1	1	1	1	1	1	2	1	1	1
213	3	1	55	2	1	7	2	1	2	1	1	1	1	1	0	0	1	0	4	0	0	1	1	2	2	2	2	2	2	2	2	2	1	2	2	2	2	2	4	1	1	1	1	1	2	2	1	3	1
214	3	2	65	2	1	2	2	1	1	1	2	1	0	0	0	0	0	0	2	2	0	1	1	2	2	2	2	2	2	2	2	2	2	2	2	2	2	2	4	2	2	3	3	2	2	2	1	3	2
215	3	2	65	4	1	2	2	1	1	1	2	1	1	1	0	0	0	0	3	3	0	1	0.66	2	2	2	2	2	2	2	2	2	1	2	2	2	2	2	4	2	1	1	1	1	2	1	1	3	2
216	3	1	38	2	1	4	1	1	1	1	2	1	1	2	0	0	0	0	5	2	0	1	0.66	2	2	2	2	2	2	1	2	2	1	2	2	2	2	2	3	1	1	1	1	1	1	1	1	3	1
217	3	2	47	2	1	4	1	1	2	1	2	1	1	2	0	0	0	0	3	2	0	1	0.66	2	1	1	2	2	2	2	2	2	1	2	2	2	2	2	3	2	1	1	1	1	1	1	1	3	1
218	3	2	60	2	1	5	2	1	1	1	2	1	0	1	0	0	0	4	0	0	0	1	1.66	2	2	2	2	2	2	2	2	2	1	2	2	2	2	2	2	1	1	1	1	1	1	1	1	3	2
219	3	2	30	2	1	3	1	1	2	1	1	1	1	1	0	0	0	0	0	3	0	1	0.66	2	2	2	2	2	2	2	2	2	1	2	2	2	2	2	3	1	1	1	1	2	1	1	1	3	2
220	3	2	35	2	1	3	1	1	2	1	2	1	1	2	0	0	1	0	0	3	0	1	1	2	2	2	2	2	2	2	2	2	1	2	2	2	2	2	2	1	1	2	1	1	2	2	1	3	2
221	3	1	70	2	1	4	2	1	1	1	1	1	1	1	0	0	1	0	3	2	0	1	1	2	2	2	2	2	2	2	2	2	2	2	2	2	2	2	2	1	1	2	1	1	2	2	1	3	2
222	3	1	40	2	1	5	1	1	1	1	1	1	1	2	0	0	1	0	4	6	0	1	0.66	2	2	2	2	2	2	1	2	2	1	2	2	2	2	2	2	1	1	2	1	1	1	2	1	3	1
223	3	2	55	2	1	7	2	1	2	1	2	1	1	2	0	0	1	0	4	2	0	1	2	1	2	2	2	2	2	2	2	2	1	2	2	2	2	2	2	1	1	2	1	1	2	2	1	3	1
224	4	2	60	2	1	4	2	1	1	2	1	1	1	2	0	1	0	5	0	2	0	1	1	2	2	2	2	2	2	2	2	2	1	2	2	2	2	2	2	2	2	2	2	#NULL!	2	2	2	#NULL!	2
225	4	2	75	2	1	2	2	1	1	2	1	1	1	0	0	0	0	0	0	5	0	1	0.66	2	2	2	2	2	2	2	2	2	2	2	2	2	2	2	3	2	1	1	1	1	1	1	1	1	2
226	4	2	50	2	1	3	2	1	1	2	1	1	1	1	0	0	1	0	3	1	0	1	0.66	2	2	2	2	2	2	2	2	2	1	2	2	2	2	2	2	2	1	2	2	#NULL!	2	1	1	3	1
227	4	1	65	2	1	4	2	1	1	2	1	1	1	0	0	0	1	0	0	6	0	1	1	2	2	2	2	2	2	2	2	2	2	2	2	2	2	2	3	1	1	1	1	1	1	1	1	1	1
228	4	2	53	2	1	4	1	1	1	2	2	1	1	0	0	0	0	5	0	3	1	1	2	2	2	2	2	2	2	2	2	2	1	2	2	2	2	2	3	1	1	1	1	1	1	2	1	1	1
229	4	2	70	2	1	2	2	1	1	2	1	1	1	1	1	0	0	0	0	5	0	1	0.66	2	2	2	2	2	2	2	2	2	2	2	2	2	2	2	3	2	1	1	1	1	1	1	1	1	2
230	4	2	67	2	1	4	2	1	1	2	1	1	1	2	1	0	0	2	0	2	0	1	1	2	2	2	2	2	2	2	2	2	1	2	2	2	2	2	3	2	1	1	1	2	2	1	1	2	1
231	4	2	60	2	1	5	2	1	1	2	1	1	1	2	0	0	0	0	0	3	1	1	0.66	2	2	2	2	2	2	2	2	2	1	2	2	2	2	2	2	2	1	1	1	1	1	1	1	3	2
232	4	1	55	2	1	5	2	1	1	2	1	1	1	2	0	0	1	0	2	0	0	1	1.66	2	2	1	2	2	2	1	2	2	1	2	2	2	2	2	3	2	1	1	1	1	1	1	1	3	1
233	4	1	45	2	1	4	1	1	2	2	1	1	1	2	0	0	1	3	0	2	1	1	0.66	2	2	1	2	2	2	2	2	2	1	2	2	2	2	2	4	1	1	1	1	1	1	1	1	3	1
234	4	1	40	2	1	3	1	1	1	2	1	1	1	2	0	1	0	3	0	5	0	1	1	2	2	1	2	2	2	2	2	2	1	2	2	2	2	2	3	1	1	1	1	1	1	1	1	3	1
235	4	2	55	2	1	3	2	1	1	2	1	1	1	2	0	0	0	0	0	3	0	1	1	2	2	2	2	2	2	2	2	2	1	2	2	2	2	2	3	1	1	1	1	1	1	1	1	1	1
236	4	2	48	2	1	4	1	1	1	2	1	1	1	1	0	0	0	4	0	2	0	1	1.66	2	2	2	2	2	2	1	2	2	1	2	2	2	2	2	3	1	1	1	1	2	2	1	1	3	2
237	1	2	50	2	1	5	1	1	1	2	2	1	1	2	0	0	0	0	0	2	0	1	1	2	2	2	2	2	2	2	2	2	1	2	2	2	2	2	4	2	1	1	1	1	1	1	1	3	1
238	1	1	60	3	1	3	2	1	1	2	2	1	0	2	0	0	0	0	0	2	0	1	1	1	2	2	2	2	2	2	2	2	1	2	2	2	2	2	4	2	1	1	1	1	1	1	1	3	2
239	1	1	72	4	2	4	1	1	1	2	2	2	1	#NULL!	#NULL!	#NULL!	#NULL!	#NULL!	#NULL!	#NULL!	#NULL!	1	1	1	1	2	2	2	2	2	2	2	1	2	2	2	2	2	2	2	1	1	1	2	2	2	2	#NULL!	2
240	1	1	47	2	1	5	1	2	2	2	2	1	0	2	0	0	0	4	0	3	0	1	1.33	1	1	2	2	2	2	1	2	2	1	2	2	2	2	2	4	2	1	1	1	1	1	1	1	3	1
241	1	2	47	2	1	5	1	1	2	2	2	1	0	2	0	0	0	0	0	5	0	1	0.66	1	2	2	2	2	2	2	2	2	1	2	2	2	2	2	3	2	1	1	1	1	1	1	1	3	1
242	1	1	53	2	1	6	1	1	2	2	2	1	0	2	0	0	1	3	0	2	0	1	1	1	2	2	2	2	2	2	2	2	1	2	2	2	2	2	4	2	1	1	1	1	1	1	1	3	1
243	1	2	35	2	1	4	1	1	1	2	2	1	1	1	0	0	0	5	0	0	0	1	1.33	1	2	2	2	2	2	2	2	1	1	2	2	2	2	2	4	1	1	1	1	1	1	1	1	3	1
244	1	2	50	2	1	3	2	1	1	2	2	1	1	1	0	0	0	0	0	4	1	1	1	1	2	2	2	2	2	2	2	2	1	2	2	2	2	2	4	2	1	1	1	1	1	1	1	3	1
245	1	2	62	2	1	5	2	1	1	2	2	1	1	1	0	0	0	0	0	5	0	1	0.66	1	2	2	2	2	2	2	2	2	1	2	2	2	2	2	4	2	1	1	1	2	2	2	1	3	2
246	1	1	65	2	1	3	2	1	1	2	2	1	1	0	0	0	0	3	0	2	0	1	1.66	1	2	2	2	2	2	2	2	2	1	2	2	2	2	2	3	2	1	1	1	2	1	1	1	3	2
247	1	2	42	2	1	5	1	1	2	2	2	1	0	2	0	0	0	3	0	2	0	1	0.66	2	2	2	2	2	2	2	2	2	1	2	2	2	2	2	4	2	1	1	1	1	2	1	1	1	2
248	1	2	45	2	1	4	1	1	1	2	2	1	1	1	0	0	1	0	0	3	0	1	0.33	2	2	2	2	2	2	2	2	2	1	2	2	2	2	2	3	2	1	1	1	2	1	2	1	1	2
249	1	2	62	2	1	3	2	1	1	2	2	1	0	2	0	0	0	0	0	3	0	1	1	2	2	2	2	2	2	2	2	2	2	2	2	2	2	2	4	2	1	1	1	2	1	1	1	3	2
250	3	2	35	2	1	3	1	1	2	1	2	1	1	2	0	0	0	0	0	3	0	1	1	1	2	2	2	2	2	2	2	2	1	2	2	2	2	2	2	1	1	2	1	1	2	2	1	3	1
251	3	1	30	2	1	4	1	1	2	1	1	1	1	1	0	0	1	0	3	0	0	1	0.66	1	2	2	2	2	2	2	2	2	2	2	2	2	2	2	2	1	1	2	1	1	2	2	1	3	1
252	3	1	55	2	1	5	2	1	1	1	2	1	1	2	0	0	1	0	5	3	0	1	1	1	1	1	2	2	2	2	2	2	1	2	2	2	2	2	4	2	1	1	1	1	1	1	1	3	1
253	3	2	48	2	1	3	2	1	1	1	1	1	1	2	0	0	0	0	3	3	0	1	1	1	1	2	2	2	2	2	2	2	1	2	2	2	2	2	3	2	1	1	1	1	1	1	1	3	1
254	3	1	70	4	2	4	1	1	1	1	1	2	#NULL!	#NULL!	#NULL!	#NULL!	#NULL!	#NULL!	#NULL!	#NULL!	#NULL!	1	1.66	1	1	1	2	2	2	2	2	2	1	2	2	2	2	2	2	2	1	2	1	2	2	1	1	1	1
255	3	2	50	2	1	3	2	1	1	1	1	1	0	2	0	0	0	0	0	5	0	1	1	1	2	2	2	2	2	2	2	2	1	2	2	2	2	2	3	2	1	1	1	1	2	1	1	3	1
256	3	2	42	2	1	5	1	1	2	1	2	1	1	2	0	0	0	0	0	6	0	1	0.66	1	1	1	2	2	2	2	2	2	1	2	2	2	2	2	4	2	1	1	1	1	1	1	1	3	1
257	3	1	48	2	1	6	1	1	2	1	2	1	0	2	0	0	1	0	5	2	0	1	0.66	2	2	1	2	2	2	2	2	2	2	2	2	2	2	2	3	2	1	1	1	1	1	1	1	3	2
258	3	2	53	3	1	3	2	1	1	1	2	1	0	0	0	0	0	0	4	3	0	1	0.66	2	2	2	2	2	2	2	2	2	1	2	2	2	2	2	3	2	1	2	1	2	1	1	1	1	2
259	3	2	47	2	1	4	2	1	1	1	2	1	1	1	0	0	0	0	0	3	0	1	0.66	2	2	2	2	2	2	2	2	2	2	2	2	2	2	2	4	1	1	1	1	1	1	1	1	3	1
260	3	1	55	2	1	5	2	1	1	1	2	1	0	1	0	0	1	0	3	2	0	1	0.66	2	2	2	2	2	2	2	2	2	2	2	2	2	2	2	4	2	1	2	1	1	2	1	1	3	2
261	3	2	38	2	1	5	1	1	2	1	2	1	0	2	0	0	1	0	0	5	0	1	0.66	1	2	2	2	2	2	2	2	2	1	2	2	2	2	2	4	1	1	1	1	1	1	1	1	3	1
262	3	1	62	2	1	2	2	1	1	1	2	1	1	0	0	0	0	2	0	3	0	1	0.66	2	2	2	2	2	2	2	2	2	2	2	2	2	2	2	3	2	1	2	1	2	2	1	1	1	2
263	3	2	60	3	1	1	2	1	1	1	2	1	0	0	0	0	0	0	0	3	0	1	0.66	2	2	2	2	2	2	2	2	2	2	2	2	2	2	2	3	2	1	2	1	2	2	1	1	3	2
264	4	2	60	2	1	2	2	1	1	2	1	1	0	2	0	0	0	3	0	5	0	1	1	2	2	2	2	2	2	2	2	2	2	2	2	2	2	2	3	2	1	1	1	1	1	1	1	1	1
265	4	2	78	4	2	7	1	1	1	2	1	1	1	1	0	0	0	0	0	3	0	1	0.66	2	2	1	2	2	2	2	2	2	1	2	2	2	2	2	4	1	1	1	1	1	1	1	1	1	2
266	4	1	70	2	1	3	2	1	1	2	1	1	2	2	0	0	0	0	0	2	0	1	1	2	2	2	2	2	2	2	2	2	1	2	2	2	2	2	2	2	1	1	1	1	1	1	1	1	1
267	4	1	53	2	1	3	2	1	1	2	2	1	1	2	0	1	0	5	0	2	0	1	1	2	2	2	2	2	2	1	2	1	1	2	2	2	2	2	4	1	1	1	1	2	1	1	1	3	1
268	4	1	55	2	1	4	2	1	1	2	1	1	1	0	0	0	1	0	0	5	0	1	0.66	2	2	2	2	2	2	2	2	2	1	2	2	2	2	2	3	2	1	1	1	1	1	1	1	1	2
269	4	2	75	4	1	5	2	1	1	2	1	1	1	2	0	1	0	4	0	2	0	1	1	2	2	2	2	2	2	2	2	2	1	2	2	2	2	2	3	2	1	1	1	1	1	1	1	1	1
270	4	1	50	2	1	6	1	1	1	2	1	1	1	2	0	1	0	0	2	2	0	1	1.66	2	2	1	2	2	2	1	2	2	1	2	2	2	2	2	4	1	1	1	1	1	1	1	1	3	1
271	4	2	47	2	1	4	2	1	1	2	1	1	1	1	0	1	2	3	0	3	0	1	1	2	2	2	2	2	2	2	2	2	1	2	2	2	2	2	3	2	1	1	1	1	1	1	1	1	1
272	4	1	65	2	1	3	2	1	1	2	1	1	1	1	0	0	0	2	0	1	1	1	0.66	2	2	2	2	2	2	2	2	2	2	2	2	2	2	2	3	1	1	1	1	1	1	1	1	3	2
273	4	1	55	2	1	5	2	1	1	2	2	1	1	2	0	0	1	2	0	2	0	1	1	2	2	2	2	2	2	2	2	2	1	2	2	2	2	2	3	1	1	1	1	1	1	1	1	1	1
274	4	2	45	2	1	5	1	1	1	2	1	1	1	2	0	0	1	5	0	2	2	1	1.66	2	2	1	2	2	2	1	2	2	1	2	2	2	2	2	3	1	1	1	1	1	1	1	1	1	1
275	4	1	60	2	1	5	2	1	1	2	1	1	1	1	1	0	0	0	0	3	0	1	1	2	2	2	2	2	2	2	2	2	1	2	2	2	2	2	3	2	1	1	1	1	1	1	1	1	1
276	4	1	60	2	1	4	2	1	1	2	1	1	1	0	0	0	0	6	0	2	0	1	0.66	2	2	2	2	2	2	2	2	2	1	2	2	2	2	2	3	2	1	1	1	1	1	1	1	1	1
277	8	1	43	2	1	4	1	1	1	2	1	1	1	2	0	0	0	2	0	4	0	1	1	1	1	2	2	2	2	2	2	2	1	2	2	2	2	2	4	1	1	1	1	1	2	1	1	3	1
278	8	2	35	2	1	5	1	1	1	2	1	1	0	2	0	0	1	5	0	3	0	1	0.66	1	1	1	2	2	2	2	2	1	1	2	2	2	2	2	3	1	1	1	1	1	1	1	1	3	1
279	8	2	50	2	1	4	2	1	1	2	1	1	1	1	0	0	1	0	0	4	0	1	1	1	2	2	2	2	2	2	1	1	1	2	2	2	2	2	3	2	1	1	1	1	1	1	1	3	2
280	8	1	65	4	1	1	2	1	1	2	1	2	#NULL!	#NULL!	#NULL!	#NULL!	#NULL!	#NULL!	#NULL!	#NULL!	#NULL!	1	0.66	2	2	2	2	2	2	2	2	2	2	2	2	2	2	2	2	2	2	3	3	2	3	3	1	3	2
281	8	1	45	2	1	5	1	1	1	2	1	1	1	2	0	1	1	7	0	4	0	1	1	1	1	1	2	2	2	2	2	1	1	2	2	2	2	2	4	2	1	1	1	1	1	1	1	3	1
282	8	2	55	2	1	2	2	1	1	2	1	1	0	0	0	0	1	6	0	3	0	1	1	1	2	2	2	2	2	2	2	2	2	2	2	2	2	2	3	2	1	1	1	1	1	1	1	3	2
283	8	2	50	2	1	6	1	1	1	2	1	1	1	2	0	0	0	4	0	4	0	1	1	2	2	2	2	2	2	2	2	2	1	2	2	2	2	2	3	2	1	1	1	2	2	1	1	3	2
284	8	2	60	2	1	2	2	1	1	2	1	1	0	0	0	0	0	0	0	3	0	1	1	2	2	2	2	2	2	2	2	2	2	2	2	2	2	2	3	1	2	3	3	2	3	3	1	3	2
285	8	1	55	2	1	4	2	1	1	2	1	1	0	2	0	1	0	3	0	2	0	1	0.66	2	2	2	2	2	2	2	2	2	1	2	2	2	2	2	3	2	1	1	1	1	1	1	1	3	2
286	8	1	58	2	1	3	2	1	1	2	1	1	0	2	0	0	0	0	0	4	0	1	0.66	2	2	2	2	2	2	2	2	2	2	2	2	2	2	2	3	2	1	1	1	2	1	1	1	3	2
287	8	2	35	2	1	5	1	1	2	2	1	1	1	1	0	0	1	0	0	6	1	1	1.33	2	2	1	2	2	2	2	2	2	2	2	2	2	2	2	3	2	1	1	1	1	1	1	1	3	2
288	8	2	70	4	2	5	1	1	1	2	1	2	#NULL!	#NULL!	#NULL!	#NULL!	#NULL!	#NULL!	#NULL!	#NULL!	#NULL!	1	0.66	2	2	2	2	2	2	2	2	2	1	2	2	2	2	2	2	2	1	2	1	2	2	2	1	1	2
289	8	1	57	2	1	2	2	1	2	2	1	1	1	2	0	1	0	0	0	3	0	1	0.66	2	2	2	2	2	2	2	2	1	2	2	2	2	2	2	3	1	1	2	1	1	2	1	1	3	2
290	8	2	52	2	1	3	2	1	1	2	1	1	0	1	0	0	0	2	0	3	0	1	0.66	2	1	2	2	2	2	2	2	2	2	2	2	2	2	2	3	2	1	1	1	1	1	1	1	3	2
291	8	2	27	2	1	3	1	1	2	2	1	1	0	1	0	0	1	3	0	3	0	1	0.66	2	1	2	2	2	2	2	2	2	2	2	2	2	2	2	3	2	1	1	1	1	1	1	1	3	2
292	8	1	55	3	1	2	2	1	1	2	1	1	0	2	0	0	0	0	0	4	0	1	1.33	2	2	2	2	2	2	2	2	2	2	2	2	2	2	2	3	2	1	1	1	1	1	1	1	3	2
293	8	2	48	2	1	3	2	1	1	2	1	1	0	2	0	1	0	0	0	5	0	1	0.33	2	2	2	2	2	2	2	2	2	2	2	2	2	2	2	4	2	1	2	1	1	1	1	1	3	2
294	8	1	62	2	1	3	2	1	1	2	1	1	1	1	0	0	0	5	0	2	0	1	1.66	2	2	2	2	2	2	2	2	2	1	2	2	2	2	2	2	2	1	2	1	2	2	1	1	1	2
295	8	2	54	2	1	2	2	1	1	2	1	1	1	1	0	0	1	0	0	6	0	1	0.66	2	2	2	2	2	2	2	2	2	2	2	2	2	2	2	3	2	1	1	1	1	1	1	1	3	1
296	8	2	55	3	1	1	2	1	1	2	1	1	0	2	0	0	0	0	0	3	0	1	0.33	2	2	2	2	2	2	2	2	2	1	2	2	2	2	2	3	2	1	1	1	2	1	1	1	3	2
297	1	1	44	2	1	4	1	1	2	2	3	1	1	2	0	0	0	0	0	4	0	1	1.33	2	2	1	2	2	2	2	2	2	1	2	2	2	2	2	3	2	1	1	1	2	1	1	1	3	2
298	1	2	23	1	2	6	1	1	2	2	2	2	#NULL!	#NULL!	#NULL!	#NULL!	#NULL!	#NULL!	#NULL!	#NULL!	#NULL!	1	1.66	2	2	2	2	2	2	2	2	2	1	2	2	2	2	2	3	1	1	2	1	1	1	1	1	1	1
299	1	2	48	2	1	4	1	2	2	2	3	1	2	0	0	0	0	0	0	6	0	1	0.66	2	2	2	2	2	2	2	2	1	1	2	2	2	2	2	4	2	1	1	1	2	1	1	1	3	2
300	1	1	66	2	1	6	1	1	1	2	3	1	1	2	0	0	1	0	0	2	0	1	1.33	2	2	1	2	2	2	2	2	1	1	2	2	2	2	2	2	2	1	1	1	2	2	2	1	1	2
301	1	1	61	2	1	5	2	1	1	2	1	1	1	1	0	0	1	0	0	4	0	1	1.33	2	2	2	2	2	2	2	2	2	1	2	2	2	2	2	3	2	1	2	1	2	1	1	1	3	2
302	1	2	57	2	1	2	2	1	1	2	2	1	2	2	0	0	0	0	0	3	1	1	1.66	2	2	1	2	2	2	1	2	2	1	2	2	2	2	2	4	2	1	1	1	1	1	1	1	1	2
303	1	2	48	2	1	4	1	1	1	2	1	1	1	2	0	0	0	0	4	6	0	1	1.33	2	2	2	2	2	2	2	2	2	1	2	2	2	2	2	3	2	1	1	1	2	1	1	1	1	2
304	1	2	64	3	1	4	1	1	1	2	1	1	1	0	0	0	0	0	0	1	0	1	0.66	2	2	2	2	2	2	2	2	2	1	2	2	2	2	2	2	2	1	2	1	2	2	2	1	1	2
305	1	1	58	2	1	4	2	1	1	2	2	1	0	2	0	0	1	0	0	3	0	1	1.33	2	2	2	2	2	2	2	2	2	1	2	2	2	2	2	3	2	1	1	1	1	1	1	1	3	1
306	1	1	53	2	1	4	2	1	1	2	3	1	1	1	0	0	0	4	0	1	0	1	0.66	2	2	2	2	2	2	2	2	2	1	2	2	2	2	2	2	2	1	2	1	2	1	1	1	3	1
307	1	2	27	2	1	4	1	2	2	2	3	1	1	1	0	0	0	0	0	2	0	1	0.33	2	2	2	2	2	2	2	2	2	1	2	2	2	2	2	3	2	1	1	1	1	1	1	1	1	2
308	1	2	63	4	2	5	1	1	1	2	1	1	1	0	0	0	0	0	0	0	0	1	1.33	2	2	2	2	2	2	2	2	2	1	2	2	2	2	2	2	2	1	2	1	2	2	2	1	1	2
309	1	1	54	2	1	6	1	1	1	2	2	1	1	2	0	0	1	3	0	2	0	1	1.33	2	1	2	2	2	2	1	1	1	1	2	2	2	2	2	4	2	1	1	1	1	1	1	1	1	1
310	1	2	49	2	1	4	1	1	1	2	2	1	2	2	0	0	0	0	0	6	0	1	1.66	2	2	1	2	2	2	2	2	1	1	2	2	2	2	2	4	2	1	1	1	2	1	1	1	3	1
311	1	2	70	4	2	6	1	1	1	2	2	1	0	0	0	0	0	4	0	1	0	1	1.33	2	2	2	2	2	2	2	2	2	1	2	2	2	2	2	3	2	1	2	1	2	2	2	1	1	1
312	3	2	64	2	2	4	1	1	1	1	1	1	1	2	0	0	0	0	0	3	0	1	1.33	2	2	2	2	2	2	2	2	1	1	2	2	2	2	2	3	2	1	2	1	2	1	1	1	3	1
313	3	1	47	2	1	5	1	1	2	1	2	1	1	2	0	0	0	0	4	2	0	1	0.66	2	2	1	2	2	2	2	2	2	1	2	2	2	2	2	4	2	1	1	1	2	1	1	1	3	1
314	3	2	64	2	1	6	1	1	1	1	1	1	0	2	0	0	1	0	0	2	0	1	1.33	2	2	2	2	2	2	1	2	2	1	2	2	2	2	2	2	2	1	2	1	2	2	1	1	1	2
315	1	2	40	2	1	5	1	1	2	2	1	1	1	1	0	0	1	0	0	4	0	1	1.33	2	2	2	2	2	2	2	2	1	1	2	2	2	2	2	3	2	1	1	1	1	1	1	1	3	2
316	3	2	56	2	1	5	2	1	1	1	2	1	1	1	0	0	0	4	0	2	0	1	0.66	2	2	2	2	2	2	2	2	2	1	2	2	2	2	2	3	2	1	2	1	2	1	1	1	3	2
317	3	1	63	4	2	6	1	1	1	1	2	1	0	0	0	0	0	6	0	0	0	1	1.33	2	2	2	2	2	2	2	2	1	1	2	2	2	2	2	2	2	1	2	1	2	1	2	1	3	2
318	3	2	52	3	1	3	2	2	1	1	2	1	1	0	0	0	0	4	0	6	0	1	0.66	2	2	2	2	2	2	1	1	1	1	2	2	2	2	2	4	1	1	1	1	1	1	1	1	3	1
319	3	1	64	2	1	5	1	1	1	1	1	1	1	1	0	0	0	0	3	4	0	1	1.33	2	2	2	2	2	2	2	2	2	1	2	2	2	2	2	3	2	1	1	1	2	1	1	1	3	1
320	3	1	55	2	1	4	1	1	1	1	2	1	2	2	0	0	0	0	0	3	0	1	1	2	2	2	2	2	2	2	2	2	2	2	2	2	2	2	4	2	1	2	1	1	1	1	1	3	1
321	3	1	48	2	1	4	1	1	2	1	1	1	1	2	0	0	0	0	0	2	0	1	1	2	2	2	2	2	2	2	2	2	1	2	2	2	2	2	3	2	1	1	1	2	1	1	1	3	2
322	3	1	56	2	1	6	1	1	1	1	2	1	1	2	0	0	1	2	0	2	0	1	1	2	2	2	2	2	2	2	2	2	1	2	2	2	2	2	4	2	1	1	1	1	1	1	1	3	2
323	3	2	62	2	1	5	1	1	1	1	2	1	1	1	0	0	1	0	3	3	0	1	1.33	2	2	2	2	2	2	2	2	1	1	2	2	2	2	2	3	2	1	2	1	2	2	1	1	1	2
324	3	2	62	2	1	4	1	1	1	1	1	1	1	1	0	0	0	0	0	3	0	1	1.33	2	2	2	2	2	2	2	2	2	2	2	2	2	2	2	3	2	1	1	1	2	1	2	1	3	2
325	3	2	66	4	2	5	1	1	1	1	1	1	1	0	0	0	0	0	0	0	0	1	1.33	2	2	2	2	2	2	2	2	2	1	2	2	2	2	2	2	2	1	2	1	2	2	1	1	3	2
326	3	1	63	2	1	4	2	1	1	1	2	1	1	1	0	0	1	0	0	4	0	1	1.66	2	2	2	2	2	2	2	2	2	1	2	2	2	2	2	4	2	1	1	1	2	1	1	1	3	1
327	4	2	65	3	1	4	1	1	1	2	1	1	2	0	0	0	0	6	0	2	0	1	1	1	2	1	2	2	2	2	2	2	1	2	2	2	2	2	2	2	1	2	1	2	2	1	1	1	1
328	4	1	61	2	1	5	1	1	1	2	1	1	1	2	0	0	0	0	0	4	0	1	2	1	2	2	2	2	2	2	2	2	1	2	2	2	2	2	3	2	1	2	1	1	1	1	1	3	1
329	4	1	48	2	1	4	1	2	2	2	3	1	0	0	0	0	0	6	0	0	0	2	#NULL!	1	2	2	1	2	1	1	1	1	1	2	2	2	2	2	4	1	1	1	1	1	1	1	1	3	1
330	4	2	43	2	1	4	1	1	2	2	1	1	2	2	0	0	0	0	0	4	1	1	1.33	1	2	2	2	2	2	1	2	1	1	2	2	2	2	2	3	2	1	1	1	2	1	1	1	3	1
331	4	2	58	2	1	5	2	1	1	2	1	1	0	2	0	1	0	2	0	6	0	1	1.33	1	2	1	2	2	2	2	2	2	1	2	2	2	2	2	3	2	1	1	1	2	1	1	1	3	1
332	4	1	62	2	1	3	2	1	1	2	3	1	2	1	0	0	0	4	0	2	0	1	1	1	1	1	2	2	2	1	2	2	1	2	2	2	2	2	3	2	1	1	1	1	1	1	1	3	1
333	4	2	64	3	1	4	1	2	1	2	1	1	0	0	0	0	0	0	0	6	0	1	1.33	1	1	2	1	2	2	1	1	1	1	2	2	2	2	2	4	2	1	1	1	2	2	1	2	#NULL!	1
334	4	1	65	2	1	5	2	1	1	2	1	1	1	1	0	1	0	0	0	3	0	1	1	1	2	2	2	2	2	2	2	2	1	2	2	2	2	2	3	2	1	1	1	1	1	1	1	3	1
335	4	2	57	2	1	6	1	2	1	2	1	1	1	1	0	0	0	0	0	3	0	1	1	1	2	1	2	2	2	2	2	2	1	2	2	2	2	2	3	2	1	2	1	1	1	1	1	1	1
336	4	1	47	2	1	4	1	1	2	2	1	1	1	2	0	0	1	0	0	2	0	1	1	1	2	1	2	2	2	2	2	2	1	2	2	2	2	2	3	2	1	1	1	1	1	1	1	1	1
337	4	1	56	2	1	6	1	1	1	2	1	1	2	2	0	0	1	0	0	4	0	1	1	1	2	2	2	2	2	2	2	1	1	2	2	2	2	2	2	2	2	2	2	#NULL!	2	2	2	#NULL!	2
338	3	2	60	2	1	4	1	1	1	1	1	1	1	0	0	0	0	4	0	2	0	1	1	1	2	2	2	2	2	2	2	2	2	2	2	2	2	2	3	2	1	2	1	2	2	2	1	3	1
339	3	1	62	2	1	2	2	1	1	1	1	1	1	0	0	0	0	4	0	2	0	1	1	1	2	2	2	2	2	2	2	2	2	2	2	2	2	2	3	2	1	2	1	2	1	1	1	3	2
340	3	2	63	2	1	4	1	1	1	1	1	1	1	2	0	0	0	0	0	4	0	1	1	1	2	2	2	2	2	2	2	2	1	2	2	2	2	2	2	2	1	1	1	2	1	1	1	3	1
341	3	1	51	2	1	4	1	1	1	1	1	1	1	1	0	0	1	0	0	2	0	1	1	1	2	2	2	2	2	2	2	2	1	2	2	2	2	2	3	2	1	2	1	2	1	1	1	3	1
342	8	1	53	2	1	5	1	1	1	2	1	1	1	1	0	0	1	0	0	2	0	1	1.66	2	2	2	2	2	2	2	2	2	2	2	2	2	2	2	3	2	1	1	1	1	1	1	1	3	2
343	8	1	49	2	1	4	2	1	1	2	1	1	1	2	0	0	1	0	0	3	0	1	1.33	2	2	2	2	2	2	2	2	2	2	2	2	2	2	2	3	2	1	1	1	1	1	1	1	3	2
344	8	2	57	2	1	5	1	1	1	2	1	1	0	2	0	0	1	0	0	4	0	1	1.33	2	2	1	2	2	2	2	2	2	1	2	2	2	2	2	2	2	1	2	1	2	1	1	1	3	2
345	8	2	42	3	1	3	2	1	2	2	1	1	0	0	0	0	0	4	0	3	0	1	0.66	2	2	2	2	2	2	2	2	2	2	2	2	2	2	2	4	2	1	1	1	1	1	1	1	3	2
346	8	2	58	2	1	5	2	1	1	2	1	1	1	1	0	0	1	2	0	5	0	1	1	2	2	2	2	2	2	2	2	2	1	2	2	2	2	2	3	2	1	1	1	1	1	1	1	3	2
347	8	1	42	2	1	4	1	1	2	2	1	1	0	2	0	0	0	8	0	3	0	1	1	1	2	2	2	2	2	2	2	2	1	2	2	2	2	2	3	2	1	1	1	2	1	1	1	3	1
348	8	2	26	1	2	5	1	1	2	2	1	2	#NULL!	#NULL!	#NULL!	#NULL!	#NULL!	#NULL!	#NULL!	#NULL!	#NULL!	1	1.33	1	2	2	2	2	2	2	2	2	1	2	2	2	2	2	3	2	1	2	1	2	1	1	1	1	1
349	8	2	67	2	1	6	1	1	1	2	1	1	1	1	0	1	0	2	0	2	0	1	1.33	1	2	2	2	2	2	2	2	2	1	2	2	2	2	2	3	2	1	2	1	2	1	2	1	1	2
350	8	1	61	2	1	4	2	1	1	2	1	1	1	2	0	0	1	0	0	4	0	1	1.33	1	2	1	2	2	2	2	2	2	1	2	2	2	2	2	3	2	1	1	1	2	1	1	1	1	2
351	8	1	45	2	1	5	1	1	1	2	1	1	1	1	0	0	1	3	0	6	1	1	1.33	1	2	2	2	2	2	2	2	2	1	2	2	2	2	2	3	2	1	1	1	2	1	1	2	#NULL!	2
352	8	2	56	2	1	3	2	1	1	2	1	1	0	2	0	0	1	0	0	3	0	1	1	1	2	2	2	2	2	2	2	2	1	2	2	2	2	2	3	2	1	1	1	1	1	1	1	3	2
353	8	2	49	2	1	6	1	1	2	2	1	1	2	2	0	1	0	0	0	4	1	1	1.66	1	2	2	2	2	2	2	2	2	1	2	2	2	2	2	3	2	1	1	1	2	1	1	1	3	2
354	1	1	52	2	1	4	2	1	2	2	3	1	2	2	0	0	0	0	0	4	0	1	1.66	2	2	2	2	2	2	2	2	2	1	2	2	2	2	2	3	2	1	1	1	1	1	1	1	3	2
355	1	2	39	3	1	3	1	2	2	2	2	1	0	0	0	0	0	0	0	8	0	1	0.33	2	2	2	2	2	2	2	2	2	1	2	2	2	2	2	4	1	1	1	1	1	1	1	1	3	2
356	1	2	63	2	1	6	1	1	1	2	1	1	1	2	0	0	1	0	0	2	0	1	1.66	2	2	1	2	2	2	2	2	2	1	2	2	2	2	2	3	2	1	1	1	2	1	1	1	1	2
357	1	1	59	2	1	5	1	1	1	2	1	1	2	1	0	0	1	0	0	6	0	1	1.33	2	2	2	2	2	2	2	2	2	1	2	2	2	2	2	3	2	1	1	1	2	1	2	1	3	1
358	1	1	53	2	1	5	1	1	2	2	2	1	1	2	0	0	1	0	0	3	0	1	1.33	2	2	2	2	2	2	2	2	2	1	2	2	2	2	2	3	2	1	2	1	2	2	1	1	1	2
359	1	2	62	2	1	2	2	1	1	2	2	1	1	0	0	0	0	3	0	2	0	1	1.33	2	2	2	2	2	2	2	2	2	2	2	2	2	2	2	4	2	1	1	1	2	1	1	1	3	2
360	1	2	47	2	1	5	1	1	1	2	1	1	1	2	0	0	0	0	0	6	0	1	1.33	2	2	2	2	2	2	2	2	2	1	2	2	2	2	2	3	2	1	1	1	2	1	1	1	3	2
361	1	1	52	2	1	4	1	1	1	2	2	1	2	2	0	0	0	0	0	3	0	1	1.66	2	2	1	2	2	2	1	2	2	1	2	2	2	2	2	4	2	1	1	1	2	1	1	1	2	1
362	1	2	56	2	1	4	2	1	1	2	2	1	1	2	0	0	1	0	0	6	0	1	1.66	2	2	2	2	2	2	2	2	2	1	2	2	2	2	2	4	2	1	1	1	1	1	1	1	3	2
363	1	2	43	2	1	5	1	1	1	2	1	1	0	2	0	0	0	3	0	2	0	1	0.66	2	2	2	2	2	2	2	2	2	1	2	2	2	2	2	3	1	1	1	1	2	1	1	1	3	2
364	1	1	54	2	1	3	1	1	1	2	1	1	0	2	0	0	1	0	0	4	0	1	1.33	2	2	1	2	2	2	2	2	2	1	2	2	2	2	2	3	2	1	1	1	2	1	1	1	3	2
365	1	2	58	2	1	4	2	1	1	2	1	1	1	1	0	0	1	2	0	6	0	1	1.33	2	2	2	2	2	2	1	2	2	1	2	2	2	2	2	3	2	1	2	1	1	1	1	1	3	2
366	1	2	67	2	1	2	2	1	1	2	2	1	1	0	0	0	0	2	0	2	0	1	1.66	2	2	2	2	2	2	2	2	2	2	2	2	2	2	2	3	2	2	2	2	#NULL!	3	3	1	1	2
367	1	2	55	2	1	5	1	1	1	2	1	1	1	2	0	0	0	0	0	3	0	1	1.33	2	2	2	2	2	2	2	2	2	1	2	2	2	2	2	3	2	1	1	1	2	1	1	1	3	2
368	1	1	63	2	1	3	2	1	1	2	1	1	1	1	0	0	0	0	0	4	0	1	1.33	2	2	2	2	2	2	2	2	2	2	2	2	2	2	2	3	2	1	1	1	1	1	2	1	1	2
369	2	2	55	3	1	2	2	2	1	2	1	2	#NULL!	#NULL!	#NULL!	#NULL!	#NULL!	#NULL!	#NULL!	#NULL!	#NULL!	1	2	1	2	2	1	2	2	1	1	1	1	2	2	2	2	2	4	1	1	1	1	1	1	1	1	1	1
370	2	1	60	4	1	3	2	1	1	2	2	1	1	1	0	0	0	0	0	3	0	1	1	2	2	2	2	2	2	2	2	2	2	2	2	2	2	2	4	1	1	1	1	1	1	1	1	1	1
371	2	2	65	4	1	3	2	2	1	2	2	2	#NULL!	#NULL!	#NULL!	#NULL!	#NULL!	#NULL!	#NULL!	#NULL!	#NULL!	1	1.66	2	2	2	2	2	2	2	2	2	1	2	2	2	2	2	3	1	1	1	1	2	1	1	1	1	1
372	2	1	37	2	1	3	1	2	2	2	1	1	1	1	0	0	1	3	0	5	0	1	0.66	2	2	2	2	2	2	1	1	1	1	2	2	2	2	2	4	1	1	1	1	1	2	1	1	1	1
373	2	2	50	3	1	4	2	1	1	2	1	1	2	2	0	0	0	0	0	5	0	1	1.33	2	2	2	2	2	2	1	1	1	1	2	2	2	2	2	3	1	1	1	2	#NULL!	1	1	1	1	1
374	2	2	65	2	1	5	1	1	1	2	2	1	2	0	0	0	0	0	0	2	0	1	2	2	2	2	2	2	2	1	1	1	1	2	2	2	2	2	3	1	1	1	1	2	1	1	1	1	1
375	2	2	40	2	1	4	2	1	1	2	2	1	2	2	0	0	1	0	0	4	0	1	1	1	2	2	1	2	2	1	1	1	1	2	2	2	2	2	2	1	1	1	1	2	1	1	1	1	1
376	2	2	60	4	1	2	1	1	2	2	1	1	0	0	0	0	0	0	0	3	0	1	1.66	2	2	2	2	2	2	2	2	2	2	2	2	2	2	2	2	1	1	1	2	#NULL!	1	1	1	1	2
377	2	2	60	3	1	2	2	1	1	2	1	1	0	0	0	0	0	0	0	5	0	1	1.66	2	2	2	2	2	2	2	2	2	2	2	2	2	2	2	3	1	1	1	1	1	1	1	1	1	1
378	2	2	55	2	2	4	2	1	1	2	1	1	0	2	0	0	0	0	0	5	0	1	1.66	2	1	2	2	2	2	1	2	2	2	2	2	2	2	2	4	1	1	1	1	2	2	1	1	1	2
379	2	2	70	4	1	2	2	1	1	2	1	2	#NULL!	#NULL!	#NULL!	#NULL!	#NULL!	#NULL!	#NULL!	#NULL!	#NULL!	1	2	2	2	2	2	2	2	2	2	2	2	2	2	2	2	2	3	1	1	1	1	2	2	1	1	1	2
380	2	1	75	2	1	3	2	1	1	2	1	1	0	2	0	0	1	0	0	3	0	1	1.66	2	2	2	2	2	2	1	1	1	1	2	2	2	2	2	2	1	1	1	1	2	2	1	1	1	1
381	2	1	70	2	1	2	2	1	1	2	2	2	#NULL!	#NULL!	#NULL!	#NULL!	#NULL!	#NULL!	#NULL!	#NULL!	#NULL!	1	1.33	2	2	2	2	2	2	1	1	1	2	2	2	2	2	2	3	1	1	1	1	2	2	2	1	1	2
382	2	1	50	4	1	2	2	1	1	2	1	1	2	0	0	0	1	0	0	3	0	1	2	2	2	2	2	2	2	1	1	1	1	2	2	2	2	2	2	1	1	2	1	1	1	1	1	1	2
383	2	2	85	4	2	6	2	1	1	2	1	1	0	2	0	0	1	0	0	5	0	1	1.66	2	2	2	2	2	2	1	1	1	1	2	2	2	2	2	3	2	1	1	1	1	1	1	1	1	2
384	3	1	52	2	1	4	1	1	1	1	1	1	1	2	0	0	0	0	2	3	0	1	1.33	2	2	2	2	2	2	2	2	2	1	2	2	2	2	2	4	2	1	1	1	2	1	1	1	3	2
385	3	2	38	2	1	3	1	1	2	1	1	1	0	2	0	0	0	0	0	2	0	1	0.66	2	2	1	2	2	2	2	2	2	1	2	2	2	2	2	3	2	1	1	1	1	1	1	1	3	2
386	3	2	62	2	1	6	1	1	1	1	1	1	0	2	0	0	1	3	0	6	0	1	1.66	2	2	2	2	2	2	2	2	2	1	2	2	2	2	2	2	2	1	2	1	2	1	1	1	1	2
387	3	2	67	2	1	3	2	1	1	1	1	1	1	1	0	0	1	0	0	3	0	1	1.66	2	2	2	2	2	2	2	2	2	1	2	2	2	2	2	2	2	1	1	1	2	2	1	1	3	2
388	3	1	49	2	1	4	1	1	1	1	2	1	1	2	0	0	0	0	0	4	0	1	1	2	2	1	2	2	2	1	1	1	1	2	2	2	2	2	4	2	1	1	1	2	2	1	1	3	2
389	3	2	43	2	1	5	1	1	1	1	2	1	2	2	0	0	0	0	0	6	0	1	1.33	2	2	2	2	2	2	2	2	2	1	2	2	2	2	2	2	2	1	1	1	2	1	1	1	1	2
390	3	1	63	2	1	5	1	1	1	1	2	1	2	2	0	0	0	0	0	2	1	1	1.66	2	2	2	2	2	2	2	2	2	1	2	2	2	2	2	4	2	1	1	1	2	2	1	1	3	2
391	3	1	56	3	1	3	2	1	1	1	1	1	0	2	0	0	0	0	0	2	0	1	1	2	2	2	2	2	2	2	2	2	2	2	2	2	2	2	3	2	1	1	1	2	1	1	1	3	2
392	3	2	52	2	1	5	1	1	1	1	2	1	1	2	0	0	0	0	0	3	0	1	1.33	2	2	2	2	2	2	1	2	2	1	2	2	2	2	2	3	2	1	1	1	1	1	1	1	3	1
393	3	2	38	2	1	4	1	1	2	1	1	1	1	2	0	0	0	0	0	2	0	1	0.66	2	2	2	2	2	2	2	2	1	1	2	2	2	2	2	3	1	1	1	1	1	1	1	1	3	2
394	3	1	56	2	1	6	1	1	1	1	1	1	0	2	0	0	0	2	0	3	0	1	1.33	2	2	2	2	2	2	2	2	2	1	2	2	2	2	2	2	2	1	1	1	2	1	1	1	3	2
395	3	2	61	4	1	4	2	1	1	1	1	1	1	0	0	0	0	4	0	1	0	1	1.33	2	2	2	2	2	2	2	2	2	1	2	2	2	2	2	2	2	1	2	1	2	1	1	1	1	2
396	8	2	63	2	1	2	2	1	1	2	1	1	1	1	0	0	0	0	0	3	0	1	1.66	2	2	2	2	2	2	2	2	2	2	2	2	2	2	2	2	2	1	1	1	2	1	1	1	3	2
397	8	1	47	2	1	5	1	1	1	2	1	1	1	2	0	0	0	0	0	3	0	1	1.33	2	2	2	2	2	2	2	2	2	1	2	2	2	2	2	3	2	1	1	1	2	1	1	1	3	2
398	8	2	52	2	1	4	2	1	1	2	1	1	0	2	0	0	0	0	0	6	0	1	1.33	2	2	2	2	2	2	1	2	2	1	2	2	2	2	2	3	2	1	1	1	1	1	1	1	3	2
399	8	2	58	2	1	3	2	1	1	2	1	1	1	2	0	0	1	0	0	2	0	1	1.33	2	2	2	2	2	2	2	2	1	1	2	2	2	2	2	3	2	1	1	1	2	2	1	1	3	2
400	8	1	49	2	1	4	1	1	1	2	1	1	2	2	0	0	0	0	0	4	0	1	1	2	2	2	2	2	2	2	2	2	1	2	2	2	2	2	3	2	1	1	1	2	2	1	1	1	1
401	8	2	73	2	1	4	1	1	1	2	1	1	1	0	1	0	0	0	0	6	0	1	1.33	2	2	2	2	2	2	2	2	2	1	2	2	2	2	2	2	2	1	1	1	2	1	1	1	3	2
402	8	1	44	2	1	5	1	1	1	2	1	1	2	2	0	0	0	2	0	4	0	1	0.66	2	2	2	2	2	2	1	2	2	1	2	2	2	2	2	4	2	1	1	1	1	2	2	1	3	2
403	8	2	63	2	1	4	2	1	1	2	1	1	1	2	0	0	0	0	0	3	0	1	1.66	2	2	2	2	2	2	2	2	2	1	2	2	2	2	2	3	2	1	1	1	1	1	1	1	3	2
404	8	1	66	2	1	2	2	1	1	2	1	1	1	2	0	0	0	0	0	0	0	1	1.33	2	2	2	2	2	2	2	2	2	2	2	2	2	2	2	2	2	1	1	1	2	2	1	1	1	2
405	2	2	40	4	1	4	2	2	2	2	2	1	2	2	0	0	1	0	0	4	0	1	1	2	2	2	2	2	2	1	1	1	1	2	2	2	2	2	3	1	1	1	1	1	1	1	1	1	1
406	2	2	65	2	1	4	2	2	1	2	2	1	2	2	0	0	0	0	0	6	0	1	1.66	2	2	2	2	2	2	1	1	1	1	2	2	2	2	2	4	1	1	1	1	1	1	1	1	1	1
407	2	2	53	4	2	3	2	2	1	2	1	1	0	0	0	0	0	0	0	4	0	1	0.66	2	2	2	2	2	2	2	2	2	1	2	2	2	2	2	4	1	1	1	1	1	1	1	1	1	1
408	2	1	70	2	1	2	2	1	1	2	2	2	#NULL!	#NULL!	#NULL!	#NULL!	#NULL!	#NULL!	#NULL!	#NULL!	#NULL!	1	0.66	2	2	1	2	2	2	2	1	1	1	2	2	2	2	2	3	1	1	1	1	2	1	1	1	1	1
409	2	1	80	4	1	2	2	1	1	2	2	1	1	2	0	0	0	0	0	4	0	1	1.66	2	2	2	2	2	2	1	2	2	1	2	2	2	2	2	3	1	1	1	1	2	2	1	1	1	2
410	2	2	65	4	1	1	2	1	1	2	2	1	0	0	0	0	0	0	0	3	0	1	1.66	2	2	2	2	2	2	2	2	2	2	2	2	2	2	2	3	1	1	1	1	2	1	1	1	1	2
411	2	2	60	2	1	2	2	1	1	2	1	1	0	0	0	0	0	4	0	2	0	1	1.66	2	2	2	2	2	2	2	2	2	1	2	2	2	2	2	2	1	1	1	1	2	1	1	1	3	2
412	2	2	55	2	2	3	2	2	2	2	1	1	0	2	0	0	1	0	0	5	0	1	2	2	2	1	2	2	2	1	1	1	1	2	2	2	2	2	3	1	1	1	1	1	1	1	1	3	1
413	2	2	23	2	2	4	1	1	1	2	1	1	0	2	0	0	1	6	0	4	1	1	2	2	1	2	2	2	2	1	1	1	1	2	2	2	2	2	4	2	1	1	1	2	1	1	1	3	1
414	2	2	70	4	1	2	2	1	1	2	1	2	#NULL!	#NULL!	#NULL!	#NULL!	#NULL!	#NULL!	#NULL!	#NULL!	#NULL!	1	0.66	2	2	2	2	2	2	2	2	2	2	2	2	2	2	2	2	2	1	2	1	2	2	2	1	1	2
415	2	2	67	3	1	1	2	1	1	2	2	1	0	0	0	0	0	0	0	7	0	1	1	2	2	2	2	2	2	2	2	2	2	2	2	2	2	2	3	1	1	2	1	2	2	2	1	1	2
416	2	1	55	4	1	4	2	1	1	2	2	1	1	2	0	0	0	0	0	2	0	1	1	2	2	2	2	2	2	2	2	2	2	2	2	2	2	2	2	1	1	2	1	2	1	1	1	1	1
417	2	1	70	2	1	2	2	1	1	2	2	1	0	0	0	0	0	0	6	3	0	1	1.66	2	2	1	2	2	2	2	1	1	1	2	2	2	2	2	4	1	1	2	1	2	1	1	1	3	2
418	2	2	45	3	1	3	2	1	2	2	2	1	0	1	0	0	0	0	0	2	0	1	1	2	2	1	2	2	2	2	2	2	1	2	2	2	2	2	4	1	1	1	1	1	1	1	1	3	1
419	2	2	65	2	1	5	1	1	1	2	2	1	1	2	0	0	0	0	0	3	0	1	1	2	2	2	2	2	2	2	2	2	1	2	2	2	2	2	4	1	1	2	1	1	2	1	1	1	1
420	2	1	60	2	1	2	2	1	1	2	2	1	1	2	0	0	1	0	0	3	0	1	0.66	2	2	2	2	2	2	2	2	2	2	2	2	2	2	2	4	2	1	2	1	2	1	1	1	3	2
421	2	2	47	2	1	4	2	1	1	2	2	1	2	2	0	0	1	0	0	5	0	1	1.66	1	2	1	2	2	2	1	2	1	1	2	2	2	2	2	4	1	1	1	1	1	1	1	1	3	1
422	2	1	49	2	2	4	2	1	1	2	2	1	0	2	0	0	0	0	0	4	1	1	1.66	2	2	2	2	2	2	2	2	2	1	2	2	2	2	2	3	1	1	1	1	1	1	1	1	1	1
423	2	2	60	4	1	1	2	1	1	2	2	2	#NULL!	#NULL!	#NULL!	#NULL!	#NULL!	#NULL!	#NULL!	#NULL!	#NULL!	1	1.33	2	2	2	2	2	2	2	2	2	2	2	2	2	2	2	3	2	1	1	1	2	1	1	1	3	2
424	2	2	65	4	1	4	1	1	1	2	2	1	0	2	0	0	0	0	5	2	0	1	1.33	2	2	2	2	2	2	2	2	2	2	2	2	2	2	2	4	1	1	1	1	2	1	1	1	3	1
425	2	2	70	2	1	5	1	1	1	2	1	1	1	1	0	0	1	0	0	2	0	1	1	2	2	2	2	2	2	2	2	2	1	2	2	2	2	2	3	1	1	1	1	2	1	1	1	1	2
426	2	2	80	3	1	3	2	1	1	2	1	1	2	0	0	0	0	0	0	4	0	1	1	2	2	2	2	2	2	1	1	1	1	2	2	2	2	2	3	2	1	1	1	1	1	1	1	1	1
427	2	2	67	2	2	4	2	1	1	2	1	1	2	2	0	0	1	0	4	6	1	1	2	2	2	2	2	2	2	2	2	2	1	2	2	2	2	2	3	1	1	1	1	2	1	1	1	1	1
428	2	1	70	2	2	3	2	1	1	2	1	1	0	2	0	0	1	0	0	2	2	1	2.66	2	2	2	2	2	2	1	2	2	1	2	2	2	2	2	2	2	1	1	1	2	1	1	1	1	1
429	2	1	55	2	2	2	2	1	1	2	1	1	0	2	0	0	1	0	0	5	0	1	1	2	2	2	2	2	2	2	2	2	2	2	2	2	2	2	3	2	1	1	1	2	1	1	1	1	1
430	2	2	85	4	1	1	2	1	1	2	2	2	#NULL!	#NULL!	#NULL!	#NULL!	#NULL!	#NULL!	#NULL!	#NULL!	#NULL!	1	0.66	2	2	2	2	2	2	2	2	2	2	2	2	2	2	2	3	2	1	2	1	2	2	2	1	1	2
431	2	2	50	4	1	3	1	1	2	2	2	1	1	0	0	0	0	0	0	5	0	1	1	2	2	2	2	2	2	1	2	2	1	2	2	2	2	2	3	2	1	3	3	2	2	1	1	1	1
432	2	1	55	2	1	3	2	1	1	2	2	1	0	1	0	0	0	0	2	5	0	1	1.66	2	2	2	2	2	2	2	2	2	1	2	2	2	2	2	3	2	2	3	3	2	3	2	1	3	2
433	2	1	50	2	1	3	2	1	1	2	2	1	1	1	0	0	0	0	0	4	0	1	1	2	2	2	2	2	2	1	1	1	1	2	2	2	2	2	3	1	1	1	1	2	1	1	1	3	1
434	2	1	66	2	1	3	2	1	1	2	2	1	0	2	0	0	0	5	0	2	0	1	1.66	2	2	2	2	2	2	1	2	1	1	2	2	2	2	2	2	2	1	1	1	2	2	1	1	3	1
435	2	2	60	3	1	2	2	1	1	2	2	2	#NULL!	#NULL!	#NULL!	#NULL!	#NULL!	#NULL!	#NULL!	#NULL!	#NULL!	1	1.33	2	2	2	2	2	2	2	2	2	2	2	2	2	2	2	2	2	2	3	3	2	3	3	1	1	2
436	2	2	58	3	1	3	2	1	1	2	2	2	#NULL!	#NULL!	#NULL!	#NULL!	#NULL!	#NULL!	#NULL!	#NULL!	#NULL!	1	1.33	1	2	2	2	2	2	2	2	2	1	2	2	2	2	2	4	1	1	1	1	1	1	1	1	3	1
437	2	1	55	2	1	3	2	1	1	2	2	1	1	2	0	0	0	0	0	4	0	1	1.33	2	2	2	2	2	2	2	2	2	1	2	2	2	2	2	4	2	1	1	1	2	2	1	1	3	1
438	2	2	76	4	1	1	2	1	1	2	2	2	#NULL!	#NULL!	#NULL!	#NULL!	#NULL!	#NULL!	#NULL!	#NULL!	#NULL!	1	1	2	2	2	2	2	2	2	2	2	2	2	2	2	2	2	4	1	1	2	1	1	2	2	1	1	2
439	2	1	80	4	1	2	2	1	1	2	2	1	0	0	0	0	0	4	0	2	0	1	1.33	2	2	2	2	2	2	2	2	2	2	2	2	2	2	2	2	2	2	3	3	2	3	3	1	3	2
440	2	1	65	2	1	4	2	1	1	2	1	1	0	2	0	0	0	4	0	2	0	1	1.33	2	2	2	2	2	2	1	1	1	1	2	2	2	2	2	3	1	1	1	1	1	1	1	1	1	2
441	2	1	65	2	2	3	2	1	1	2	2	1	1	2	0	0	0	0	0	5	0	1	1.33	2	2	2	2	2	2	1	1	1	1	2	2	2	2	2	2	1	1	2	1	2	1	2	1	1	1
442	2	2	45	1	2	4	2	1	1	2	1	1	2	2	0	0	1	0	0	5	0	1	1.33	2	2	1	2	2	2	1	1	2	1	2	2	2	2	2	4	1	1	1	1	1	1	1	1	1	1
443	2	2	54	2	1	4	1	1	1	2	1	1	2	2	0	0	0	0	0	3	0	1	1.66	1	1	2	1	2	2	1	1	1	1	2	2	2	2	2	4	1	1	2	1	2	1	1	1	3	1
444	2	1	48	2	1	5	1	1	1	2	2	1	2	1	0	0	0	2	0	6	0	1	1.66	1	2	2	1	2	2	1	1	1	1	2	2	2	2	2	4	2	1	1	1	1	1	1	1	3	1
445	2	2	63	2	1	6	1	1	1	2	1	1	1	2	0	0	0	0	0	2	0	1	1.66	1	2	2	2	2	2	1	2	2	1	2	2	2	2	2	3	2	1	2	1	2	2	1	2	#NULL!	1
446	2	2	68	2	1	3	2	1	1	2	2	1	1	2	0	0	0	0	0	2	0	1	1.33	1	2	2	2	2	2	1	2	2	1	2	2	2	2	2	4	2	1	1	2	1	2	2	1	3	1
447	2	1	58	2	1	5	1	1	1	2	2	1	0	2	0	0	0	0	4	2	0	1	1.66	1	2	2	2	2	2	2	2	2	1	2	2	2	2	2	4	2	1	1	1	1	1	1	1	3	1
448	2	1	42	2	1	4	1	1	2	2	2	1	1	2	0	0	0	0	0	3	0	1	1	1	2	1	2	2	2	1	2	2	1	2	2	2	2	2	4	2	1	1	1	1	1	1	1	3	1
449	2	2	66	2	1	6	1	2	1	2	2	1	0	0	0	0	0	8	0	3	0	1	1	1	2	2	2	2	2	2	2	2	1	2	2	2	2	2	3	2	1	1	1	1	1	1	1	3	1
450	2	2	61	3	1	3	2	2	1	2	1	1	0	0	0	0	0	4	0	3	0	1	1	1	2	2	2	2	2	2	2	2	1	2	2	2	2	2	3	2	1	1	1	2	1	1	1	3	2
451	2	2	67	2	1	2	2	1	1	2	2	1	1	1	0	0	0	0	0	2	0	1	1.33	1	2	2	2	2	2	2	2	2	2	2	2	2	2	2	3	2	1	2	1	2	2	1	1	1	2
452	2	1	52	2	1	6	1	1	1	2	2	1	1	2	0	0	0	0	0	2	0	1	2	1	2	2	2	2	2	1	2	2	1	2	2	2	2	2	4	2	1	1	1	2	1	1	1	3	1
453	2	2	50	2	1	3	2	1	1	2	1	1	0	2	0	0	0	2	0	2	0	1	1	1	2	2	2	2	2	2	2	2	1	2	2	2	2	2	3	2	1	1	1	2	1	1	1	3	1
454	2	1	57	2	1	4	1	2	1	2	2	1	0	0	0	0	0	12	0	6	0	1	1	1	2	2	1	2	2	1	1	1	1	2	2	2	2	2	4	1	1	1	1	1	1	1	1	3	1
455	2	1	54	2	1	5	1	1	1	2	2	1	2	2	0	0	1	0	4	2	0	1	1.33	1	2	1	1	2	2	1	2	1	1	2	2	2	2	2	4	2	1	2	1	2	2	2	1	1	1
456	2	2	55	2	1	4	2	2	1	2	2	1	0	0	0	0	0	13	0	2	0	1	0.66	1	2	2	1	2	2	1	1	1	1	2	2	2	2	2	4	2	1	1	1	1	1	1	1	3	1
457	2	2	65	2	1	3	2	1	1	2	1	1	1	2	0	0	0	0	0	3	0	1	1.66	1	2	2	2	2	2	1	2	2	1	2	2	2	2	2	3	2	1	2	1	2	1	1	1	3	1
458	2	1	28	1	1	4	1	1	1	2	2	1	2	2	0	0	0	0	0	4	0	1	1.66	1	2	2	2	2	2	2	2	2	1	2	2	2	2	2	3	2	1	2	1	2	1	1	1	3	1
459	2	2	66	4	1	5	1	1	1	2	1	1	1	2	0	0	1	0	0	4	0	1	1.66	1	2	2	2	2	2	2	2	2	1	2	2	2	2	2	3	2	1	2	3	2	3	3	1	1	1
460	2	2	55	2	1	3	2	1	1	2	1	1	1	1	0	0	1	0	0	2	0	1	1.33	1	2	2	2	2	2	2	2	2	1	2	2	2	2	2	2	2	1	1	1	2	1	1	1	3	1
461	2	2	25	1	1	4	1	1	2	2	1	1	1	1	0	0	0	0	0	3	0	1	1	1	1	2	2	2	2	2	2	2	1	2	2	2	2	2	2	2	1	1	1	2	1	1	1	1	1
462	2	1	80	4	2	6	1	1	1	2	1	1	1	0	0	0	0	3	0	1	0	1	1	1	2	2	2	2	2	2	2	2	1	2	2	2	2	2	2	2	1	2	2	#NULL!	1	1	1	1	1
463	2	2	65	2	1	2	2	1	1	2	2	1	1	0	0	0	0	3	0	1	0	1	1.33	1	2	2	2	2	2	2	2	2	2	2	2	2	2	2	4	2	1	1	1	2	2	1	1	3	1
464	2	1	54	2	1	3	2	1	1	2	2	1	1	2	0	0	0	0	0	2	0	1	1	1	2	2	2	2	2	2	2	2	1	2	2	2	2	2	3	2	1	1	1	1	1	1	1	3	2
465	2	1	38	2	1	5	1	1	2	2	2	1	1	1	0	0	0	3	0	2	0	1	0.66	1	2	2	2	2	2	2	2	2	1	2	2	2	2	2	3	2	1	1	1	2	1	1	1	3	1
466	3	2	68	2	1	2	2	1	1	1	1	1	1	0	0	0	0	3	0	0	0	1	1.66	1	2	2	2	2	2	2	2	2	2	2	2	2	2	2	2	2	1	1	1	2	1	1	1	1	2
467	3	2	50	2	1	4	2	1	1	1	2	1	2	2	0	0	0	0	0	2	0	1	1.33	1	2	2	2	2	2	2	2	2	1	2	2	2	2	2	4	1	1	2	1	2	1	1	1	3	1
468	3	1	60	2	1	3	2	1	1	1	2	1	1	2	0	0	0	0	0	6	0	1	1.66	1	2	2	2	2	2	2	2	2	2	1	2	2	2	2	3	2	1	1	1	1	1	1	1	3	1
469	3	1	42	2	1	4	1	1	1	1	1	1	1	2	0	0	0	0	0	0	0	1	#NULL!	1	2	2	2	2	2	2	2	2	1	2	2	2	2	2	3	2	1	1	1	1	1	1	1	3	1
470	2	2	35	2	1	3	1	1	1	2	1	1	0	1	0	0	1	0	2	2	0	1	0.66	2	2	2	2	2	2	2	2	2	1	2	2	2	2	2	3	2	1	1	1	2	1	1	1	3	2
471	2	2	55	2	1	5	1	1	1	2	2	1	1	2	0	0	0	0	0	6	0	1	1.66	2	2	2	2	2	2	2	2	2	1	2	2	2	2	2	3	2	1	2	1	1	1	1	1	1	2
472	2	1	65	4	2	4	1	1	1	2	2	1	1	2	0	0	0	0	0	1	0	1	1	2	2	2	2	2	2	2	2	1	1	2	2	2	2	2	4	2	1	2	1	2	1	1	1	3	2
473	2	1	48	2	1	4	1	1	1	2	2	1	1	1	0	0	0	0	4	2	0	1	1	2	2	2	2	2	2	2	2	2	1	2	2	2	2	2	3	2	1	1	1	2	1	1	1	3	1
474	2	1	54	2	1	3	2	1	1	2	2	1	0	2	0	0	1	2	0	3	0	1	1.33	2	2	2	2	2	2	2	2	2	1	2	2	2	2	2	3	2	1	1	1	2	2	1	1	3	1
475	2	2	62	2	1	3	2	1	1	2	2	1	0	2	0	0	0	2	0	5	0	1	1.66	2	2	2	2	2	2	2	2	2	2	2	2	2	2	2	2	2	1	2	1	2	2	2	1	1	2
476	2	2	52	2	1	5	1	2	2	2	2	1	1	1	0	0	0	8	0	6	0	1	1.33	2	2	2	2	2	2	2	2	2	1	2	2	2	2	2	3	2	1	1	1	2	1	1	1	3	2
477	2	1	45	2	1	4	1	1	1	2	2	1	1	1	0	0	0	0	0	3	0	1	1	2	2	2	2	2	2	2	2	2	1	2	2	2	2	2	3	2	1	1	1	2	1	1	1	3	2
478	2	2	56	2	1	3	2	1	1	2	1	1	1	1	0	0	0	3	0	2	0	1	1.33	2	2	2	2	2	2	2	2	2	1	2	2	2	2	2	3	2	1	2	1	2	2	1	1	1	2
479	2	2	70	4	1	1	2	1	1	2	1	1	0	0	0	0	0	0	0	2	0	1	1	2	2	2	2	2	2	2	2	2	2	2	2	2	2	2	3	2	2	3	3	2	3	3	1	3	2
480	2	1	45	2	1	5	1	1	2	2	2	1	0	2	0	0	0	0	6	2	0	1	1	2	2	1	2	2	2	2	2	2	1	2	2	2	2	2	4	2	1	1	1	2	1	1	1	3	1
481	2	2	80	4	2	6	1	1	1	2	2	1	1	2	0	0	0	2	0	3	0	1	1.66	2	2	2	2	2	2	2	2	2	1	2	2	2	2	2	2	2	1	3	3	2	3	3	1	1	2
482	2	2	29	1	2	5	1	1	2	2	1	1	2	2	0	0	1	0	0	4	0	1	1.33	2	2	2	2	2	2	2	2	2	1	2	2	2	2	2	3	2	1	1	1	1	1	1	1	1	2
483	2	1	65	2	1	2	2	1	1	2	2	1	0	2	0	0	0	0	0	1	0	1	1.33	2	2	2	2	2	2	2	2	2	2	2	2	2	2	2	2	2	1	2	1	2	1	1	1	3	2
484	2	1	62	2	1	3	2	1	1	2	1	1	2	2	0	0	0	0	0	2	0	1	1.33	2	2	2	2	2	2	2	2	2	1	2	2	2	2	2	2	2	1	1	1	2	1	1	1	3	2
485	2	2	55	2	1	4	2	1	1	2	2	1	1	1	0	0	1	0	0	3	0	1	1.33	2	2	2	2	2	2	2	2	2	1	2	2	2	2	2	2	2	1	1	1	2	1	1	1	1	1
486	2	2	45	2	1	5	1	1	1	2	1	1	1	1	0	0	0	0	3	2	0	1	1	2	2	2	2	2	2	1	2	2	1	2	2	2	2	2	3	2	1	1	1	2	2	1	1	3	1
487	2	1	52	2	1	4	1	1	1	2	2	1	2	2	0	0	0	0	0	3	0	1	1.33	2	2	1	2	2	2	2	2	2	1	2	2	2	2	2	4	2	1	2	1	2	2	2	1	3	2
488	2	2	57	2	1	6	1	1	1	2	1	1	1	2	0	0	0	0	0	2	1	1	1.33	2	2	1	2	2	2	2	2	2	1	2	2	2	2	2	2	2	1	1	1	2	1	1	1	3	2
489	2	1	43	2	1	4	2	1	1	2	1	1	1	2	0	0	0	0	0	2	0	1	1	2	2	2	2	2	2	2	2	2	1	2	2	2	2	2	3	2	1	2	1	2	1	1	1	3	2
490	2	2	65	2	1	2	2	1	1	2	2	1	1	1	0	0	0	0	0	1	0	1	1.33	2	2	2	2	2	2	2	2	2	2	2	2	2	2	2	2	2	1	1	1	2	1	1	1	3	2
491	2	2	50	2	1	4	1	1	1	2	2	1	1	2	0	0	1	0	0	5	0	1	1.33	2	2	2	2	2	2	2	2	1	1	2	2	2	2	2	3	2	1	1	1	2	1	1	1	3	2
492	2	2	70	3	2	4	1	1	1	2	2	1	1	1	0	0	1	0	0	3	0	1	1.66	2	2	2	2	2	2	2	2	2	2	2	2	2	2	2	2	2	1	1	1	2	2	1	1	1	1
[truncated: 67 more columns]
